# Supplementary material for: 7-[(3,5-Di-tert-butyl-2-hy­droxy­benzyl­idene)amino]-4-methyl-2H-chromen-2-one
Source: Acta Crystallogr Sect E Struct Rep Online. 2010 Sep 18;66(Pt 10):o2587–8. doi: 10.1107/S1600536810036743 (PMC2983148; doi:10.1107/S1600536810036743)
Supplement: Supplementary file 2 [file e-66-o2587-Isup2.hkl]

#
# h,k,l, Fc-squared, Fo-squared, sigma(Fo-squared) and status flag
#
data_I
_shelx_title ' TEST STRUCTURE D:\DATA\ELHAM1_DENE\ELHAM1'
_shelx_refln_list_code          4
_shelx_F_calc_maximum      693.91
_exptl_crystal_F_000      1680.00
_reflns_d_resolution_high  0.8210
 
loop_
 _symmetry_equiv_pos_as_xyz
 'x, y, z'
 '-x, y+1/2, -z+1/2'
 '-x, -y, -z'
 'x, -y-1/2, z-1/2'
 
_cell_length_a    17.6067
_cell_length_b     9.6853
_cell_length_c    27.2372
_cell_angle_alpha  90.000
_cell_angle_beta  109.832
_cell_angle_gamma  90.000
 
_shelx_F_squared_multiplier     1.000
 
loop_
 _refln_index_h
 _refln_index_k
 _refln_index_l
 _refln_F_squared_calc
 _refln_F_squared_meas
 _refln_F_squared_sigma
 _refln_observed_status
   1   0   0    63466.65    69793.72    686.67 o
   2   0   0     1874.02     1920.38     95.01 o
   3   0   0     3899.62     4534.96     95.59 o
   4   0   0    11711.33    10542.82    112.98 o
   5   0   0       56.66        8.74     55.01 o
   6   0   0     7107.36     5631.35     85.88 o
   7   0   0        1.69       32.79     42.37 o
   8   0   0      827.27      713.17     42.60 o
   9   0   0        0.81      -20.15     40.30 o
  10   0   0        0.76       64.76     52.23 o
  11   0   0       10.93       15.33     42.97 o
  12   0   0      281.82      297.40     44.91 o
  13   0   0     2088.46     2045.01     67.88 o
  14   0   0      358.81      387.67     44.32 o
  15   0   0       96.28      153.74     36.72 o
  16   0   0      254.82      186.40     52.07 o
  17   0   0       70.22       23.56     54.20 o
  18   0   0       20.75       40.25     40.35 o
  19   0   0      222.91      228.40     94.90 o
  20   0   0       32.43       78.49     49.68 o
   1   1   0    46715.17    50829.13    298.67 o
   2   1   0     7196.93     7975.22    132.57 o
   3   1   0    19227.73    18078.75    354.06 o
   4   1   0     3971.69     4597.02     64.85 o
   5   1   0      267.62      214.15     42.03 o
   6   1   0     2007.87     1969.86     45.52 o
   7   1   0       61.36       43.70     34.32 o
   8   1   0       32.66       38.44     30.44 o
   9   1   0      182.05      142.29     29.37 o
  10   1   0       56.61       92.76     32.08 o
  11   1   0       22.20       32.54     29.95 o
  12   1   0      345.49      330.64     32.20 o
  13   1   0      763.57      756.01     36.57 o
  14   1   0      106.42      164.43     33.86 o
  15   1   0      109.52      109.74     29.69 o
  16   1   0        3.95       49.54     29.76 o
  17   1   0      131.95      157.72     31.19 o
  18   1   0        0.02       13.80     35.78 o
  19   1   0       34.83       85.19     37.10 o
  20   1   0      144.93      100.40     50.66 o
   0   2   0    29988.08    31469.04    220.61 o
   1   2   0    12845.97    14183.78    110.71 o
   2   2   0    11596.06    11449.25    101.73 o
   3   2   0     1935.46     1689.67     58.24 o
   4   2   0     2479.20     2285.37     50.08 o
   5   2   0     2256.52     2065.43     49.71 o
   6   2   0      498.94      617.06     36.52 o
   7   2   0       55.90      111.82     34.47 o
   8   2   0      523.84      464.15     29.49 o
   9   2   0       28.35       39.74     31.57 o
  10   2   0        9.64       44.30     32.57 o
  11   2   0        5.80       23.29     27.83 o
  12   2   0      101.75      126.85     30.42 o
  13   2   0       16.61       -2.79     35.17 o
  14   2   0        8.02        7.21     27.79 o
  15   2   0       22.37       59.60     33.62 o
  16   2   0       58.03       54.12     26.94 o
  17   2   0       38.89       35.91     29.24 o
  18   2   0        1.55       32.14     33.67 o
  19   2   0       18.32       50.81     41.16 o
   1   3   0    16945.98    17329.34    125.84 o
   2   3   0     4682.15     4945.58     74.58 o
   3   3   0     1111.67     1095.53     37.48 o
   4   3   0     2491.60     2446.86     43.34 o
   5   3   0        6.97       10.69     29.85 o
   6   3   0      280.35      286.02     33.73 o
   7   3   0     2413.88     2293.60     42.05 o
   8   3   0      678.73      702.35     37.66 o
   9   3   0        2.71       32.80     28.81 o
  10   3   0        8.37       27.37     32.00 o
  11   3   0        0.92      -12.08     36.14 o
  12   3   0        1.46      -18.48     42.32 o
  13   3   0       38.65       70.68     29.84 o
  14   3   0       37.09       29.39     31.94 o
  15   3   0       68.95       52.23     36.51 o
  16   3   0      146.27      111.27     29.17 o
  17   3   0       41.04       66.71     35.29 o
  18   3   0        5.94       24.47     29.85 o
  19   3   0       37.03       94.04     34.30 o
   0   4   0      373.32      470.09     51.54 o
   1   4   0      731.20      876.11     33.17 o
   2   4   0     7455.03     7809.87     61.91 o
   3   4   0      279.68      278.11     27.36 o
   4   4   0       73.90       87.78     34.34 o
   5   4   0       33.26       24.80     34.85 o
   6   4   0      203.62      213.10     32.45 o
   7   4   0      549.87      471.55     32.29 o
   8   4   0       82.18       49.62     40.79 o
   9   4   0        1.69       17.35     28.63 o
  10   4   0        6.22       -8.69     31.26 o
  11   4   0        3.69       35.42     34.23 o
  12   4   0       13.56       48.40     32.28 o
  13   4   0        2.55       -6.45     45.32 o
  14   4   0        9.37       17.25     32.76 o
  15   4   0       36.38      -16.94     27.80 o
  16   4   0       29.04       17.63     29.08 o
  17   4   0       27.46       34.21     34.11 o
  18   4   0       65.91      105.17     36.82 o
   1   5   0      438.89      706.36     34.04 o
   2   5   0      745.97      921.48     34.32 o
   3   5   0      885.82      990.56     32.06 o
   4   5   0       75.26       97.41     29.34 o
   5   5   0      362.84      381.70     33.40 o
   6   5   0       57.97       35.51     29.11 o
   7   5   0       48.57       41.14     24.73 o
   8   5   0        0.20       -8.60     29.14 o
   9   5   0        5.22       26.75     30.43 o
  10   5   0        1.63       25.41     28.84 o
  11   5   0        4.44        5.72     28.58 o
  12   5   0       32.35       16.89     37.47 o
  13   5   0        0.56       33.82     38.61 o
  14   5   0      147.36      137.85     33.94 o
  15   5   0        1.66       12.93     31.36 o
  16   5   0       16.06       71.34     35.89 o
  17   5   0       11.04       58.47     33.04 o
  18   5   0        4.37       35.85     35.61 o
   0   6   0     1737.04     1505.60     47.14 o
   1   6   0      116.73      125.52     28.01 o
   2   6   0      513.41      489.68     30.14 o
   3   6   0       91.90      152.76     25.04 o
   4   6   0      426.51      397.01     39.07 o
   5   6   0        3.61       21.36     25.64 o
   6   6   0       23.70       17.73     26.29 o
   7   6   0       94.43      123.30     33.92 o
   8   6   0      317.20      336.08     31.78 o
   9   6   0      397.29      370.73     35.81 o
  10   6   0       20.58        9.52     29.50 o
  11   6   0       27.80       15.38     28.31 o
  12   6   0       25.76       42.48     29.27 o
  13   6   0       34.03       50.46     32.95 o
  14   6   0       14.77       -1.87     30.69 o
  15   6   0       20.53       32.29     39.62 o
  16   6   0       10.12       36.99     36.11 o
  17   6   0        5.97       33.59     34.41 o
   1   7   0      664.03      752.78     30.22 o
   2   7   0       63.65       44.54     27.82 o
   3   7   0      183.40      180.13     32.57 o
   4   7   0       16.43       48.82     37.13 o
   5   7   0      339.37      351.61     31.56 o
   6   7   0     3272.19     3234.99     43.60 o
   7   7   0     2079.94     1996.34     38.80 o
   8   7   0       39.68       28.40     29.84 o
   9   7   0       91.22       86.88     35.93 o
  10   7   0       30.16       45.13     33.88 o
  11   7   0       15.31       62.58     29.53 o
  12   7   0        0.06       32.45     30.31 o
  13   7   0        4.12       10.10     38.23 o
  14   7   0       27.12       55.37     38.86 o
  15   7   0        2.21       25.82     33.73 o
  16   7   0       27.72       96.86     41.98 o
   0   8   0      394.60      452.77     49.95 o
   1   8   0        6.47       64.12     33.51 o
   2   8   0       21.23       16.52     29.05 o
   3   8   0      762.94      822.36     34.64 o
   4   8   0     1391.86     1373.07     43.09 o
   5   8   0     1213.31     1167.00     36.97 o
   6   8   0      485.99      543.47     32.97 o
   7   8   0       11.28       33.40     31.20 o
   8   8   0       20.80       31.15     30.87 o
   9   8   0        1.83        3.48     31.75 o
  10   8   0        0.01       -0.98     32.25 o
  11   8   0        5.33       15.28     30.53 o
  12   8   0       15.46       12.26     31.33 o
  13   8   0       12.40        9.11     39.75 o
  14   8   0       71.34       78.55     37.45 o
   1   9   0      778.64      690.61     31.69 o
   2   9   0      100.86       70.60     31.40 o
   3   9   0       66.14      102.40     35.44 o
   4   9   0        4.13       21.25     40.49 o
   5   9   0       95.42      105.16     32.70 o
   6   9   0        4.44       40.59     29.35 o
   7   9   0        2.24       34.56     35.45 o
   8   9   0       15.37       43.18     33.99 o
   9   9   0        0.03      -21.10     31.28 o
  10   9   0       15.34        0.04     29.72 o
  11   9   0        7.82       27.93     35.09 o
  12   9   0        6.60       21.69     36.32 o
  13   9   0       39.23       51.26     87.74 o
   0  10   0      453.75      503.72     55.22 o
   1  10   0      112.95      145.70     30.20 o
   2  10   0        9.39       60.66     36.57 o
   3  10   0        0.70       14.12     33.09 o
   4  10   0        2.62       23.43     33.48 o
   5  10   0        1.66       43.41     33.59 o
   6  10   0       84.39      115.43     38.87 o
   7  10   0        0.53       34.48     33.35 o
   8  10   0       14.28       38.48     39.74 o
   9  10   0        3.65       -4.72     39.67 o
  10  10   0        1.03       25.17     36.96 o
   1  11   0        1.11       13.67     35.40 o
   2  11   0       39.23       63.86     35.53 o
   3  11   0       14.99       25.11     32.07 o
   4  11   0       84.45      148.88     36.52 o
   5  11   0        1.86       37.22     34.86 o
   6  11   0        2.94       -4.43     32.15 o
   7  11   0       18.25       63.55     37.89 o
 -20   1   1       38.38       74.20     52.76 o
 -19   1   1        0.80       56.17     37.21 o
 -18   1   1        2.40       11.34     35.35 o
 -17   1   1      168.90      117.22     34.19 o
 -16   1   1      131.01      134.77     30.70 o
 -15   1   1      374.70      380.79     31.54 o
 -14   1   1      170.74      169.27     31.08 o
 -13   1   1      176.58      194.80     30.26 o
 -12   1   1      932.74      908.37     33.82 o
 -11   1   1      531.94      521.20     32.54 o
 -10   1   1      106.30      133.22     37.51 o
  -9   1   1       89.10      103.69     29.80 o
  -8   1   1     2739.86     2621.17     46.69 o
  -7   1   1        0.82      -13.03     31.98 o
  -6   1   1       91.65       96.30     32.97 o
  -5   1   1       10.51       35.57     42.12 o
  -4   1   1        3.67       14.99     36.92 o
  -3   1   1     4629.89     4618.40     81.32 o
  -2   1   1      188.52      223.95     41.38 o
  -1   1   1      157.74      170.42     44.46 o
   0   1   1      107.00      106.56     44.49 o
   1   1   1     3764.26     3764.44     76.28 o
   2   1   1     1564.00     1792.39     61.10 o
   3   1   1    25179.42    24877.61    212.69 o
   4   1   1        2.29       36.47     42.47 o
   5   1   1    27994.06    27907.50    321.16 o
   6   1   1      175.10      184.79     37.10 o
   7   1   1       46.58       62.28     27.89 o
   8   1   1      506.78      507.49     31.94 o
   9   1   1        0.45       25.94     34.98 o
  10   1   1      368.55      367.40     33.22 o
  11   1   1      328.93      328.20     35.13 o
  12   1   1       52.08       85.48     30.25 o
  13   1   1      146.65      143.81     32.69 o
  14   1   1       97.14      119.81     30.13 o
  15   1   1       34.64       25.07     27.42 o
  16   1   1       21.04       64.18     26.42 o
  17   1   1        5.27        9.88     30.86 o
  18   1   1       11.57        5.18     31.97 o
  19   1   1        0.04      -14.83     33.10 o
 -20   2   1       88.04      139.23     35.31 o
 -19   2   1      155.05      162.84     37.18 o
 -18   2   1        6.21        0.16     38.69 o
 -17   2   1       20.30       31.63     33.50 o
 -16   2   1        2.73       31.92     30.13 o
 -15   2   1       45.94       91.42     31.16 o
 -14   2   1      205.27      175.39     37.22 o
 -13   2   1       24.12       45.26     27.22 o
 -12   2   1       26.25       53.40     30.46 o
 -11   2   1       16.13       76.81     33.13 o
 -10   2   1      105.48       58.79     31.97 o
  -9   2   1      261.25      313.09     32.89 o
  -8   2   1      401.88      364.21     34.73 o
  -7   2   1     1632.60     1665.38     41.35 o
  -6   2   1       39.78       61.07     39.08 o
  -5   2   1      228.00      229.96     34.66 o
  -4   2   1        0.00       -2.25     30.20 o
  -3   2   1      316.62      283.61     48.59 o
  -2   2   1       24.47       21.69     47.82 o
  -1   2   1      271.62      283.81     49.06 o
   0   2   1    16338.85    16679.43    224.82 o
   1   2   1       17.91       43.14     43.25 o
   2   2   1      929.29      849.46     53.28 o
   3   2   1      924.77      839.99     53.90 o
   4   2   1      973.19      942.07     39.82 o
   5   2   1      632.74      585.06     38.32 o
   6   2   1    15929.33    15880.94    111.34 o
   7   2   1    13133.65    13919.80     94.98 o
   8   2   1       59.39       47.96     32.00 o
   9   2   1        0.88       17.70     28.20 o
  10   2   1       10.57       50.27     25.96 o
  11   2   1      164.92      219.44     44.66 o
  12   2   1       90.28       74.66     29.06 o
  13   2   1       41.40       50.46     29.53 o
  14   2   1       14.17       24.57     36.97 o
  15   2   1        0.00       12.02     27.15 o
  16   2   1        2.84       38.22     30.35 o
  17   2   1        1.09       -6.97     33.58 o
  18   2   1        0.47       34.76     67.52 o
  19   2   1       48.65       62.80     37.66 o
 -19   3   1       15.12       36.26     33.68 o
 -18   3   1       30.29       24.61     29.68 o
 -17   3   1       15.08       61.31     33.73 o
 -16   3   1       30.60       54.42     30.25 o
 -15   3   1       76.22       83.70     29.93 o
 -14   3   1       60.36       85.01     28.90 o
 -13   3   1        0.47        8.54     31.40 o
 -12   3   1      118.91      132.98     27.16 o
 -11   3   1        0.32       38.11     29.18 o
 -10   3   1      121.53      135.28     29.24 o
  -9   3   1      563.24      548.91     34.20 o
  -8   3   1      517.15      581.58     34.55 o
  -7   3   1      637.55      765.72     33.20 o
  -6   3   1       33.92       17.99     32.15 o
  -5   3   1       82.90      112.43     42.55 o
  -4   3   1      382.46      369.68     34.44 o
  -3   3   1      174.86      171.50     37.96 o
  -2   3   1       23.92       26.68     37.56 o
  -1   3   1      274.62      335.39     40.19 o
   0   3   1       34.92       37.01     38.43 o
   1   3   1      613.94      621.66     38.26 o
   2   3   1        5.07       14.81     37.73 o
   3   3   1     1395.95     1245.49     38.24 o
   4   3   1     8195.73     8557.39     67.39 o
   5   3   1      112.34      201.89     37.81 o
   6   3   1     3442.27     3535.55     89.78 o
   7   3   1       93.26      246.91     32.84 o
   8   3   1      408.86      449.30     32.98 o
   9   3   1       15.71       26.98     26.62 o
  10   3   1      851.16      908.25     39.44 o
  11   3   1       20.18       74.49     32.95 o
  12   3   1       29.16       14.31     29.31 o
  13   3   1       24.88       45.97     25.76 o
  14   3   1        4.67        2.04     29.93 o
  15   3   1        0.86        9.25     29.52 o
  16   3   1        5.92        3.77     26.86 o
  17   3   1        0.13      -34.49     32.05 o
  18   3   1        0.71       23.08     29.50 o
  19   3   1       55.90       56.26     34.70 o
 -19   4   1       69.79       89.04     31.93 o
 -18   4   1       68.14       96.95     36.76 o
 -17   4   1      150.48      119.20     35.71 o
 -16   4   1       14.82       25.33     36.85 o
 -15   4   1      257.26      239.32     33.06 o
 -14   4   1      734.71      643.17     37.57 o
 -13   4   1       53.89       28.72     26.57 o
 -12   4   1      101.42      143.80     37.11 o
 -11   4   1        2.17       -0.77     28.96 o
 -10   4   1       77.95       83.95     31.86 o
  -9   4   1      102.89      123.35     29.05 o
  -8   4   1       45.93       36.78     35.81 o
  -7   4   1       20.61       20.93     29.89 o
  -6   4   1       57.01       58.33     30.82 o
  -5   4   1       29.04       32.50     29.12 o
  -4   4   1       20.70       38.64     34.49 o
  -3   4   1      974.89     1010.06     36.54 o
  -2   4   1      319.42      331.61     27.99 o
  -1   4   1     1128.22     1139.52     32.03 o
   0   4   1      124.59      107.76     28.00 o
   1   4   1      191.47      138.57     34.78 o
   2   4   1       14.29        7.58     27.92 o
   3   4   1     1155.99     1243.26     40.06 o
   4   4   1      459.53      515.44     30.87 o
   5   4   1     2624.35     2445.05     44.58 o
   6   4   1        5.22       30.63     30.68 o
   7   4   1      183.10      284.51     31.52 o
   8   4   1      388.74      484.60     43.82 o
   9   4   1      150.31      166.58     29.89 o
  10   4   1        0.20       37.18     32.82 o
  11   4   1        8.01       34.71     32.58 o
  12   4   1       59.66      122.68     30.17 o
  13   4   1       22.76       -6.73     28.35 o
  14   4   1       55.51       70.66     37.32 o
  15   4   1        0.19        1.78     30.53 o
  16   4   1       23.88        3.38     29.05 o
  17   4   1       11.87       15.64     29.71 o
  18   4   1        0.84       15.10     37.10 o
 -18   5   1       25.13       11.52     36.98 o
 -17   5   1        0.00       32.69     33.76 o
 -16   5   1        1.33       -9.27     39.08 o
 -15   5   1        0.03       35.72     28.92 o
 -14   5   1       80.09       92.12     33.81 o
 -13   5   1        3.31        5.73     36.96 o
 -12   5   1       35.80       50.01     44.22 o
 -11   5   1        0.07       32.30     33.25 o
 -10   5   1      141.75      140.25     31.53 o
  -9   5   1       57.55      101.81     29.73 o
  -8   5   1        3.06       27.02     30.84 o
  -7   5   1       17.70       39.65     24.84 o
  -6   5   1        0.58       30.53     32.32 o
  -5   5   1        9.64       19.56     26.21 o
  -4   5   1       21.09       39.99     26.13 o
  -3   5   1      144.12      187.44     29.34 o
  -2   5   1       24.30       48.75     29.71 o
  -1   5   1     4067.45     4628.38     58.25 o
   0   5   1     1438.69     1554.71     36.28 o
   1   5   1    10537.89    11907.40    152.43 o
   2   5   1      155.75      147.45     33.44 o
   3   5   1      901.37      925.46     36.70 o
   4   5   1      150.38      120.19     30.15 o
   5   5   1      153.55      138.56     30.42 o
   6   5   1       87.61       72.43     29.45 o
   7   5   1      717.16      718.46     33.25 o
   8   5   1        0.05       26.56     25.65 o
   9   5   1        1.31       50.28     31.92 o
  10   5   1      180.82      146.04     35.81 o
  11   5   1       19.36       19.12     31.83 o
  12   5   1      339.13      262.57     43.23 o
  13   5   1       38.76        6.37     38.16 o
  14   5   1        4.94       71.68     42.36 o
  15   5   1        1.03        8.84     34.92 o
  16   5   1        7.42        6.43     30.00 o
  17   5   1        2.33       47.68     35.71 o
  18   5   1        0.17       27.71     84.04 o
 -17   6   1        0.13       10.43     37.11 o
 -16   6   1       28.71       15.57     40.19 o
 -15   6   1      101.75       74.00     31.66 o
 -14   6   1       72.66       64.92     38.32 o
 -13   6   1       13.44       15.17     37.03 o
 -12   6   1        7.93       63.90     33.13 o
 -11   6   1      233.89      235.95     37.13 o
 -10   6   1       25.57       18.86     27.30 o
  -9   6   1        0.00       -8.24     35.48 o
  -8   6   1       20.12       41.71     26.36 o
  -7   6   1      177.60      163.82     35.39 o
  -6   6   1       79.33       89.08     32.22 o
  -5   6   1       10.48       35.60     32.55 o
  -4   6   1       65.88       87.24     31.98 o
  -3   6   1       83.53      120.63     31.14 o
  -2   6   1      335.27      323.95     30.17 o
  -1   6   1      218.62      181.59     26.23 o
   0   6   1       79.96       29.67     27.37 o
   1   6   1       82.66       86.98     28.49 o
   2   6   1       26.91       49.40     25.27 o
   3   6   1     1616.00     1678.44     34.49 o
   4   6   1      584.33      573.96     36.36 o
   5   6   1       65.03       76.85     24.43 o
   6   6   1      903.18      853.27     32.43 o
   7   6   1     2684.38     2504.11     37.82 o
   8   6   1     1930.78     1899.72     38.42 o
   9   6   1       57.82       90.45     25.87 o
  10   6   1      193.57      195.45     27.75 o
  11   6   1       29.69       42.79     26.18 o
  12   6   1      298.12      313.96     33.68 o
  13   6   1        2.78        4.42     32.95 o
  14   6   1        0.38      -16.22     31.42 o
  15   6   1        0.19       -2.32     39.45 o
  16   6   1        0.94       43.49     37.25 o
  17   6   1        3.43       19.06     34.06 o
 -16   7   1        0.06       51.50     41.33 o
 -15   7   1      104.43       89.16     31.31 o
 -14   7   1       20.75       32.93     38.55 o
 -13   7   1       20.93       39.99     38.55 o
 -12   7   1       53.87       55.74     31.16 o
 -11   7   1       50.46       71.59     36.25 o
 -10   7   1      378.11      385.63     33.75 o
  -9   7   1      273.42      292.12     31.84 o
  -8   7   1       55.94       80.89     30.87 o
  -7   7   1     1136.65     1044.80     39.09 o
  -6   7   1       30.23       17.80     28.04 o
  -5   7   1        8.97       46.35     27.53 o
  -4   7   1      136.86      144.66     38.83 o
  -3   7   1        5.54       14.07     28.50 o
  -2   7   1        5.33       10.19     28.11 o
  -1   7   1       40.50      101.09     24.63 o
   0   7   1        4.43        2.79     25.57 o
   1   7   1       10.94       -0.75     25.47 o
   2   7   1       68.78       85.17     24.30 o
   3   7   1       10.78       18.05     30.38 o
   4   7   1      567.99      514.86     39.54 o
   5   7   1     1316.95     1239.51     34.99 o
   6   7   1     6929.20     6857.24    134.77 o
   7   7   1     3428.70     3420.12     72.90 o
   8   7   1      785.69      823.84     47.72 o
   9   7   1        8.74       69.99     32.71 o
  10   7   1       70.19       85.70     33.53 o
  11   7   1       39.57       32.42     32.78 o
  12   7   1       11.15       42.11     34.20 o
  13   7   1        4.90        2.69     34.26 o
  14   7   1        2.10       15.72     39.40 o
  15   7   1        0.41       23.89     36.82 o
 -15   8   1        1.71       60.49     88.20 o
 -14   8   1       51.07       54.03     33.86 o
 -13   8   1       19.37       25.39     34.21 o
 -12   8   1        3.58       30.30     35.03 o
 -11   8   1       16.18       22.08     34.20 o
 -10   8   1        6.79       31.07     31.09 o
  -9   8   1       45.86       45.44     31.86 o
  -8   8   1      101.67       88.37     28.93 o
  -7   8   1        0.04        7.25     30.18 o
  -6   8   1       16.68       25.60     34.06 o
  -5   8   1       93.51       85.72     27.98 o
  -4   8   1        0.00       36.87     33.99 o
  -3   8   1        6.72       41.44     29.90 o
  -2   8   1       72.45       88.71     34.24 o
  -1   8   1       18.11        7.24     27.76 o
   0   8   1      365.68      522.06     35.48 o
   1   8   1        7.03       29.87     26.66 o
   2   8   1      138.62      240.81     35.06 o
   3   8   1      274.11      264.73     32.55 o
   4   8   1      174.14      143.71     40.86 o
   5   8   1      730.34      661.54     40.26 o
   6   8   1     5124.90     5092.55     95.65 o
   7   8   1        0.08        5.52     34.89 o
   8   8   1       10.01        6.24     32.02 o
   9   8   1        1.06       15.22     33.06 o
  10   8   1       15.77       38.36     27.33 o
  11   8   1        0.28       46.64     31.26 o
  12   8   1        0.04      -13.04     28.85 o
  13   8   1        0.01        7.72     35.31 o
  14   8   1       20.89       40.77     31.04 o
 -13   9   1       23.24       24.64     31.97 o
 -12   9   1       22.30       61.63     31.85 o
 -11   9   1       19.35       -0.32     35.27 o
 -10   9   1       30.54       62.06     33.95 o
  -9   9   1       29.98       63.90     34.31 o
  -8   9   1       23.25       21.20     37.15 o
  -7   9   1       27.74       38.11     28.63 o
  -6   9   1        5.73       30.20     36.59 o
  -5   9   1        5.99        8.37     28.70 o
  -4   9   1        0.00       18.06     31.31 o
  -3   9   1       43.74       39.86     31.31 o
  -2   9   1      206.14      181.07     32.82 o
  -1   9   1      187.34      144.22     35.25 o
   0   9   1      105.13      145.74     31.45 o
   1   9   1      186.40      251.71     32.09 o
   2   9   1      204.80      162.92     29.08 o
   3   9   1       11.78      -10.46     30.16 o
   4   9   1       86.62       81.06     35.90 o
   5   9   1       37.50       45.05     35.93 o
   6   9   1      585.70      640.42     33.39 o
   7   9   1       57.86       73.72     29.34 o
   8   9   1       34.05       53.37     37.73 o
   9   9   1       78.12       69.23     33.67 o
  10   9   1        7.74        0.47     39.32 o
  11   9   1        0.37       14.84     30.27 o
  12   9   1        5.47       22.30     37.49 o
 -10  10   1        4.69        7.17     33.32 o
  -9  10   1       34.99       11.82     41.10 o
  -8  10   1        3.01       31.62     39.93 o
  -7  10   1        5.47       10.64     29.36 o
  -6  10   1        1.17       -9.16     37.21 o
  -5  10   1        0.92       14.78     30.69 o
  -4  10   1        0.17       42.82     37.36 o
  -3  10   1        7.07       22.62     30.14 o
  -2  10   1       56.39       60.95     33.32 o
  -1  10   1        0.51       -2.45     36.58 o
   0  10   1       11.80       -0.90     32.79 o
   1  10   1       32.81       60.44     37.45 o
   2  10   1       15.14       39.35     29.65 o
   3  10   1        0.42       17.76     30.96 o
   4  10   1        0.22       65.93     37.20 o
   5  10   1       23.96       72.89     45.72 o
   6  10   1       13.49       52.49     33.98 o
   7  10   1        9.25       61.35     39.79 o
   8  10   1       16.59       49.54     40.64 o
   9  10   1        2.44        8.64     39.81 o
  10  10   1       80.96       78.17     35.22 o
  -7  11   1        2.19      -35.94     34.70 o
  -6  11   1        4.61       17.34     36.46 o
  -5  11   1        0.28       15.75     33.74 o
  -4  11   1        0.09       37.66     39.74 o
  -3  11   1        0.72       -8.54     35.13 o
  -2  11   1        0.78        0.20     39.88 o
  -1  11   1       68.46       37.48     34.60 o
   0  11   1       13.83       36.40     35.14 o
   1  11   1        1.54       26.73     32.67 o
   2  11   1       47.02       40.31     32.58 o
   3  11   1       11.12       -1.56     46.44 o
   4  11   1      175.29      177.87     37.61 o
   5  11   1       47.26       51.87     36.72 o
   6  11   1        8.32       44.93     41.73 o
 -20   0   2        2.89        8.43     43.22 o
 -19   0   2       29.54       -2.15     56.94 o
 -18   0   2       11.77       66.91     45.19 o
 -17   0   2      105.50      131.51     44.16 o
 -16   0   2      118.07       69.92     38.20 o
 -15   0   2      390.48      452.01     44.91 o
 -14   0   2       32.28        7.39     37.22 o
 -13   0   2     5774.69     6091.21    300.16 o
 -12   0   2      316.99      389.90     77.35 o
 -11   0   2       56.39       92.86     58.88 o
 -10   0   2      477.02      511.64     44.96 o
  -9   0   2      136.01      135.18     53.83 o
  -8   0   2     9557.69     9123.20     84.99 o
  -7   0   2      280.84      287.32     58.94 o
  -6   0   2     3056.69     2436.56     67.13 o
  -5   0   2     6176.57     5319.54     92.70 o
  -4   0   2     2711.36     2583.66     76.18 o
  -3   0   2    13307.88    13141.48    151.66 o
  -2   0   2      681.67      818.44     88.80 o
  -1   0   2       37.55       97.08     67.48 o
   0   0   2      305.77      252.13    115.91 o
   1   0   2      354.31      512.01     82.24 o
   2   0   2     1320.50     1196.92     70.67 o
   3   0   2      287.55      427.63     67.92 o
   4   0   2     1764.31     1477.40     65.78 o
   5   0   2     5133.01     5069.40    127.68 o
   6   0   2     6888.66     6149.85     83.42 o
   7   0   2      124.26       93.74     45.95 o
   8   0   2       19.50       89.56     50.53 o
   9   0   2      429.91      350.12     49.28 o
  10   0   2       75.85       34.36     37.71 o
  11   0   2     3699.73     3576.78     60.72 o
  12   0   2      293.84      268.49     42.53 o
  13   0   2    16439.35    16799.71    110.60 o
  14   0   2       17.94       14.90     41.43 o
  15   0   2       27.61       61.42     50.58 o
  16   0   2       79.12       73.06     52.17 o
  17   0   2       27.42       82.69     74.58 o
  18   0   2       19.23       15.57     39.35 o
  19   0   2        0.37       10.08     46.97 o
 -20   1   2        0.13       15.24     36.64 o
 -19   1   2        9.32       60.68     36.31 o
 -18   1   2        1.97       20.32     35.52 o
 -17   1   2      122.52      121.36     30.40 o
 -16   1   2      155.30      158.19     34.74 o
 -15   1   2      103.32      116.74     37.93 o
 -14   1   2      652.55      693.50     38.43 o
 -13   1   2     1821.45     2022.21     39.98 o
 -12   1   2        0.65       21.17     38.08 o
 -11   1   2        5.00        6.47     28.17 o
 -10   1   2     1765.69     1731.74     38.86 o
  -9   1   2       66.66       81.87     28.22 o
  -8   1   2      748.68      774.35     35.24 o
  -7   1   2     1662.79     1928.63     45.80 o
  -6   1   2     5592.23     5526.17     61.83 o
  -5   1   2     1015.64      831.54     47.95 o
  -4   1   2     2829.94     3093.38     60.99 o
  -3   1   2     7095.02     6980.51     98.31 o
  -2   1   2       78.05       81.33     44.79 o
  -1   1   2      354.31      285.45     51.64 o
   0   1   2       69.47       73.49     47.60 o
   1   1   2     3200.49     3742.13     85.54 o
   2   1   2     1839.97     1672.73     51.74 o
   3   1   2     1902.18     1678.35     52.82 o
   4   1   2       24.54       75.49     46.42 o
   5   1   2      153.69      185.98     35.84 o
   6   1   2       26.13       22.00     38.93 o
   7   1   2     2025.72     2107.25     39.29 o
   8   1   2        0.83       25.88     25.99 o
   9   1   2      824.85      895.30     37.38 o
  10   1   2     1747.30     1754.78     34.67 o
  11   1   2      110.39      113.77     33.46 o
  12   1   2     9310.53     9790.14    164.16 o
  13   1   2      782.47      737.67     34.85 o
  14   1   2      600.69      604.65     31.88 o
  15   1   2        7.25       38.65     33.18 o
  16   1   2        0.19       -2.16     28.20 o
  17   1   2       13.85       28.89     33.26 o
  18   1   2        0.09       10.33     39.28 o
  19   1   2       14.70       23.27     33.75 o
 -20   2   2        0.09        6.48     37.22 o
 -19   2   2        4.84       70.52     40.22 o
 -18   2   2        0.32       36.08     34.28 o
 -17   2   2       88.57       86.79     34.03 o
 -16   2   2       38.25       62.15     36.39 o
 -15   2   2       81.35      100.50     33.37 o
 -14   2   2      339.70      356.07     32.09 o
 -13   2   2      372.08      355.73     33.03 o
 -12   2   2      897.46      950.00     36.15 o
 -11   2   2       29.98       67.31     28.00 o
 -10   2   2      823.07      871.59     32.85 o
  -9   2   2     4049.19     4217.91     58.52 o
  -8   2   2     9212.57     9174.77     58.72 o
  -7   2   2     1441.38     1430.14     40.62 o
  -6   2   2     2556.81     2865.95     47.63 o
  -5   2   2      262.56      222.28     38.60 o
  -4   2   2      636.25      590.45     46.98 o
  -3   2   2     1635.35     1493.15     61.66 o
  -2   2   2      977.97     1090.70     59.37 o
  -1   2   2      302.80      316.37     42.47 o
   0   2   2      189.37      215.50     46.65 o
   1   2   2      124.35      123.93     42.03 o
   2   2   2       43.78       78.37     55.24 o
   3   2   2     1164.69     1017.86     39.43 o
   4   2   2     1673.63     1575.55     47.25 o
   5   2   2      298.07      412.05     40.30 o
   6   2   2       91.66      125.77     30.92 o
   7   2   2      530.00      726.99     33.39 o
   8   2   2      151.82      244.57     30.07 o
   9   2   2       96.19      108.38     32.82 o
  10   2   2       44.24       -7.32     30.40 o
  11   2   2       68.86       88.34     33.14 o
  12   2   2       38.34       95.16     29.91 o
  13   2   2      489.57      459.86     38.37 o
  14   2   2        0.02      -31.02     32.92 o
  15   2   2      148.98      164.05     28.22 o
  16   2   2       53.59       93.24     31.56 o
  17   2   2        8.69       60.05     35.35 o
  18   2   2        0.41       -6.05     33.06 o
  19   2   2        0.28       82.70     36.58 o
 -19   3   2        1.14       35.19     30.77 o
 -18   3   2       19.92       27.57     31.78 o
 -17   3   2       39.55       66.84     37.86 o
 -16   3   2        1.07       42.42     35.87 o
 -15   3   2       30.56       28.45     37.49 o
 -14   3   2        1.01       26.64     29.85 o
 -13   3   2       32.77        5.61     32.21 o
 -12   3   2       71.77      125.42     32.26 o
 -11   3   2      707.96      737.67     32.00 o
 -10   3   2       73.36      105.33     32.55 o
  -9   3   2      649.06      687.05     29.29 o
  -8   3   2     3124.47     3462.21     39.18 o
  -7   3   2     3442.78     3160.10     47.30 o
  -6   3   2     2118.59     2182.41     41.96 o
  -5   3   2        2.22       33.13     41.34 o
  -4   3   2        7.88       24.12     32.81 o
  -3   3   2       38.06       86.55     36.97 o
  -2   3   2      128.80      134.13     34.63 o
  -1   3   2      216.90      244.62     40.38 o
   0   3   2        2.44       13.31     31.84 o
   1   3   2       49.27       32.73     38.07 o
   2   3   2      632.64      643.26     37.03 o
   3   3   2     1109.51     1034.70     42.65 o
   4   3   2     1549.49     1538.36     37.94 o
   5   3   2       66.33       24.40     27.81 o
   6   3   2     2624.16     2441.03     53.52 o
   7   3   2     2521.38     2548.04     37.74 o
   8   3   2      332.64      426.92     29.36 o
   9   3   2      354.06      290.11     28.11 o
  10   3   2        0.48        1.10     30.56 o
  11   3   2        1.11       14.30     29.13 o
  12   3   2      126.69      182.81     30.26 o
  13   3   2       90.62       65.11     28.59 o
  14   3   2      213.51      191.32     28.58 o
  15   3   2      128.96      125.70     28.52 o
  16   3   2        9.36      -13.29     29.66 o
  17   3   2        4.53        0.92     34.98 o
  18   3   2        0.18        6.88     36.54 o
  19   3   2        2.51      116.83     84.51 o
 -19   4   2        0.08       -4.89     36.62 o
 -18   4   2        1.28       41.16     32.40 o
 -17   4   2        5.55       43.53     31.42 o
 -16   4   2       31.85       68.88     34.01 o
 -15   4   2      144.34      104.37     32.45 o
 -14   4   2        6.14       29.13     29.89 o
 -13   4   2       69.31       74.49     32.12 o
 -12   4   2       47.93       75.59     29.74 o
 -11   4   2       73.44      124.43     28.69 o
 -10   4   2      520.61      615.45     36.49 o
  -9   4   2      333.48      343.36     35.90 o
  -8   4   2        0.37       25.30     41.37 o
  -7   4   2      355.88      341.70     31.57 o
  -6   4   2      162.34      163.30     29.10 o
  -5   4   2      419.25      382.34     32.21 o
  -4   4   2      332.50      305.54     32.85 o
  -3   4   2      109.73      146.35     34.26 o
  -2   4   2      470.10      508.20     32.92 o
  -1   4   2       18.46        5.79     33.00 o
   0   4   2      235.85      228.71     33.99 o
   1   4   2      185.52      213.54     28.79 o
   2   4   2      473.14      496.46     33.87 o
   3   4   2       52.24       82.13     30.89 o
   4   4   2       14.75       44.33     35.08 o
   5   4   2      114.75      147.84     32.36 o
   6   4   2        0.16       24.80     27.05 o
   7   4   2      510.31      519.92     35.37 o
   8   4   2     1221.18     1254.22     42.25 o
   9   4   2       29.34       13.82     33.90 o
  10   4   2       59.47       70.29     29.90 o
  11   4   2       24.73        0.38     31.90 o
  12   4   2       10.10       35.03     30.76 o
  13   4   2       56.27       61.19     33.61 o
  14   4   2       14.66       38.83     36.75 o
  15   4   2       97.44       90.29     33.33 o
  16   4   2        7.04       15.19     28.15 o
  17   4   2        5.31       19.61     35.57 o
  18   4   2        3.09        5.27     37.45 o
 -18   5   2        0.11       50.41     41.06 o
 -17   5   2       46.01      124.55     35.63 o
 -16   5   2       10.39       -1.76     34.63 o
 -15   5   2       39.07       54.50     32.01 o
 -14   5   2     1026.09      952.91     36.52 o
 -13   5   2      122.49      109.77     32.80 o
 -12   5   2       29.42       75.92     36.91 o
 -11   5   2       13.54       76.52     41.16 o
 -10   5   2       97.71      109.22     29.32 o
  -9   5   2      115.24      134.02     28.93 o
  -8   5   2      125.91      118.85     31.55 o
  -7   5   2      135.74      181.13     31.22 o
  -6   5   2      456.19      444.26     30.02 o
  -5   5   2        8.09       36.77     32.04 o
  -4   5   2       42.14       40.95     28.97 o
  -3   5   2       99.36       92.21     32.99 o
  -2   5   2      299.79      304.85     28.39 o
  -1   5   2      241.31      307.40     34.07 o
   0   5   2      967.05     1080.83     33.27 o
   1   5   2      629.10      744.80     33.54 o
   2   5   2      468.12      533.23     35.03 o
   3   5   2      689.98      696.03     31.03 o
   4   5   2      106.22      100.34     25.13 o
   5   5   2      173.83      201.80     27.45 o
   6   5   2      124.79      101.23     29.41 o
   7   5   2      143.46      140.71     34.43 o
   8   5   2      310.66      288.30     30.40 o
   9   5   2        3.28       56.21     31.27 o
  10   5   2        8.69       34.70     27.11 o
  11   5   2       37.98       61.38     29.38 o
  12   5   2      282.69      199.20     29.58 o
  13   5   2       15.61       22.01     42.57 o
  14   5   2      189.79      181.97     39.54 o
  15   5   2       19.51       42.65     35.54 o
  16   5   2       23.87       35.52     34.09 o
  17   5   2        7.52       -6.53     41.11 o
 -17   6   2        0.03        2.40     35.98 o
 -16   6   2       46.63       66.76     38.52 o
 -15   6   2        4.67       21.12     29.73 o
 -14   6   2      343.18      268.67     33.82 o
 -13   6   2      796.12      805.66     54.96 o
 -12   6   2       65.56      118.12     42.72 o
 -11   6   2      909.87      849.96     35.93 o
 -10   6   2     2154.39     2008.90     34.61 o
  -9   6   2        1.60       35.31     28.32 o
  -8   6   2        0.21       14.47     30.00 o
  -7   6   2      214.34      242.17     31.99 o
  -6   6   2       89.30      103.26     31.08 o
  -5   6   2      255.70      239.52     34.41 o
  -4   6   2      376.76      336.11     34.05 o
  -3   6   2       30.47       46.26     28.42 o
  -2   6   2       50.05       70.22     26.59 o
  -1   6   2        0.00       -0.08     31.45 o
   0   6   2        2.78       12.30     28.35 o
   1   6   2       37.91       60.04     32.03 o
   2   6   2       68.50       80.15     28.92 o
   3   6   2        0.34       21.05     28.13 o
   4   6   2       94.75      118.20     37.47 o
   5   6   2      610.90      576.73     28.94 o
   6   6   2     1907.11     1926.20     49.72 o
   7   6   2     1151.82     1215.63     34.44 o
   8   6   2      154.02      171.09     34.22 o
   9   6   2      424.40      435.90     35.89 o
  10   6   2      194.77      184.48     34.88 o
  11   6   2       58.66       55.39     37.26 o
  12   6   2      455.40      372.31     34.01 o
  13   6   2       10.40       17.11     30.34 o
  14   6   2       39.22       42.26     31.01 o
  15   6   2        0.21      -13.58     32.35 o
  16   6   2       13.57      -26.41     38.03 o
 -16   7   2        4.32       30.76     32.68 o
 -15   7   2       15.73       27.99     32.92 o
 -14   7   2       49.64       20.52     31.42 o
 -13   7   2       13.22        0.83     33.89 o
 -12   7   2       82.07      104.16     37.90 o
 -11   7   2      135.98      131.83     38.92 o
 -10   7   2      180.38      146.36     36.81 o
  -9   7   2       18.57       22.22     29.27 o
  -8   7   2      315.55      311.18     33.76 o
  -7   7   2      661.93      650.30     33.82 o
  -6   7   2     1111.04     1086.44     32.50 o
  -5   7   2        2.15        4.94     33.66 o
  -4   7   2      309.00      342.18     34.38 o
  -3   7   2        2.83       -5.21     29.94 o
  -2   7   2        1.21        8.87     26.22 o
  -1   7   2        7.00       38.80     29.13 o
   0   7   2       13.44       45.13     31.84 o
   1   7   2        4.41       24.97     28.57 o
   2   7   2       21.25       42.32     26.36 o
   3   7   2       29.38       40.94     26.28 o
   4   7   2       30.91       30.83     32.24 o
   5   7   2      424.79      451.62     29.10 o
   6   7   2     4174.72     4144.74     97.85 o
   7   7   2     2377.40     2283.68     43.30 o
   8   7   2     1021.23      978.36     32.83 o
   9   7   2      603.19      658.28     37.21 o
  10   7   2      498.97      441.47     33.57 o
  11   7   2      167.55      139.49     30.25 o
  12   7   2        9.57       34.98     33.15 o
  13   7   2        1.12       24.35     27.79 o
  14   7   2        1.17       51.33     36.14 o
  15   7   2        0.45        8.09     31.38 o
 -15   8   2       77.30       52.71     35.48 o
 -14   8   2        8.61       33.51     33.40 o
 -13   8   2        7.00       20.79     35.57 o
 -12   8   2       18.93       28.10     34.85 o
 -11   8   2        0.01        1.08     30.54 o
 -10   8   2       62.24       52.60     32.60 o
  -9   8   2        6.59        1.49     32.84 o
  -8   8   2      124.63      137.06     31.92 o
  -7   8   2      144.09      173.52     27.34 o
  -6   8   2      320.98      370.23     28.93 o
  -5   8   2      413.77      382.17     29.42 o
  -4   8   2       84.79       90.44     45.70 o
  -3   8   2       13.76       44.50     26.93 o
  -2   8   2       13.87       17.60     32.97 o
  -1   8   2       24.81       72.37     33.12 o
   0   8   2        2.53       23.44     30.03 o
   1   8   2       29.51       44.21     33.31 o
   2   8   2        3.65       29.22     30.58 o
   3   8   2       13.54       21.47     34.74 o
   4   8   2       57.31       97.40     36.61 o
   5   8   2       63.58       43.97     33.22 o
   6   8   2       13.44       31.36     31.70 o
   7   8   2      532.15      530.17     33.58 o
   8   8   2      501.69      488.85     38.20 o
   9   8   2      168.50      164.19     27.21 o
  10   8   2        0.51        3.45     32.82 o
  11   8   2        0.42       30.71     38.50 o
  12   8   2        1.90       52.61     31.05 o
  13   8   2       57.34       67.34     40.55 o
  14   8   2       65.79       94.45     50.86 o
 -13   9   2      107.21      104.06     35.56 o
 -12   9   2       64.11       81.35     36.04 o
 -11   9   2       54.16       71.94     35.83 o
 -10   9   2       52.59       52.66     33.92 o
  -9   9   2       17.54       16.29     33.88 o
  -8   9   2        0.07       -1.52     30.16 o
  -7   9   2        1.62       17.93     32.99 o
  -6   9   2       34.60       44.15     36.22 o
  -5   9   2       50.51      112.07     35.23 o
  -4   9   2       26.89       32.92     35.19 o
  -3   9   2      180.65      195.73     30.51 o
  -2   9   2      293.75      272.36     33.02 o
  -1   9   2       76.22       81.61     31.32 o
   0   9   2      135.77      113.08     31.51 o
   1   9   2        1.90        5.08     31.08 o
   2   9   2        5.85       11.09     28.29 o
   3   9   2       26.17       45.70     31.67 o
   4   9   2       45.75       16.98     35.29 o
   5   9   2      139.82      157.14     36.59 o
   6   9   2       11.68       20.52     27.01 o
   7   9   2      134.36      133.99     33.49 o
   8   9   2        0.15       21.41     33.74 o
   9   9   2        0.02        1.11     37.55 o
  10   9   2       14.54       57.50     35.86 o
  11   9   2      198.55      184.05     37.17 o
  12   9   2      107.05       97.06     34.22 o
 -11  10   2       26.94       11.08     83.12 o
 -10  10   2       48.42       37.79     35.79 o
  -9  10   2        5.11        4.82     33.71 o
  -8  10   2       20.36       14.35     35.31 o
  -7  10   2       11.99        5.12     34.64 o
  -6  10   2       12.78       -0.58     34.23 o
  -5  10   2       30.66       31.06     34.06 o
  -4  10   2        0.04       20.81     37.26 o
  -3  10   2       28.71       17.83     29.79 o
  -2  10   2        3.23       33.71     28.08 o
  -1  10   2        2.08       18.11     36.86 o
   0  10   2        6.86        8.06     37.61 o
   1  10   2      112.62      103.04     32.84 o
   2  10   2      117.64      115.26     33.79 o
   3  10   2        7.47      -13.53     30.21 o
   4  10   2        0.77       23.31     34.02 o
   5  10   2        0.56       58.56     34.02 o
   6  10   2        8.48       12.21     39.81 o
   7  10   2       23.15       73.49     38.65 o
   8  10   2       17.66       26.02     40.27 o
   9  10   2        9.57       13.20     33.62 o
  10  10   2       63.06       57.06     42.83 o
  -7  11   2       10.57       45.82     34.16 o
  -6  11   2        1.07       28.66     34.38 o
  -5  11   2       11.08       17.21     40.63 o
  -4  11   2        0.22       15.77     36.05 o
  -3  11   2       38.40       -3.40     39.57 o
  -2  11   2        0.05        2.39     35.11 o
  -1  11   2       15.03       31.41     39.15 o
   0  11   2        1.67       -0.70     39.82 o
   1  11   2        0.26       10.14     39.94 o
   2  11   2        3.24       47.78     36.64 o
   3  11   2        5.97       52.93     46.74 o
   4  11   2       46.96       43.04     34.02 o
   5  11   2        6.92       19.26     40.80 o
   6  11   2       10.71       10.49     41.29 o
 -20   1   3      101.05      145.93     41.84 o
 -19   1   3        2.08        5.90     30.53 o
 -18   1   3        7.65       50.42     32.77 o
 -17   1   3        0.03       40.37     38.99 o
 -16   1   3       76.35       93.01     31.39 o
 -15   1   3       67.10       57.91     34.80 o
 -14   1   3       80.08       82.31     33.86 o
 -13   1   3      184.01      198.45     34.62 o
 -12   1   3      252.01      276.49     35.02 o
 -11   1   3      295.26      299.83     39.27 o
 -10   1   3     1049.54     1078.06     33.93 o
  -9   1   3     3176.45     3209.58     41.14 o
  -8   1   3     5048.39     5221.63    103.98 o
  -7   1   3     5644.12     5503.27     56.08 o
  -6   1   3       26.24       68.50     35.56 o
  -5   1   3     1037.19      965.81     46.36 o
  -4   1   3      488.08      443.44     43.79 o
  -3   1   3    12155.63    11895.15    102.08 o
  -2   1   3     2447.03     2565.86     73.38 o
  -1   1   3      409.94      400.34     71.67 o
   0   1   3      798.81      757.93     54.38 o
   1   1   3     3643.41     3692.03     80.24 o
   2   1   3       95.62      158.58     41.20 o
   3   1   3      400.06      395.73     48.99 o
   4   1   3      415.55      486.42     42.76 o
   5   1   3       69.79       82.44     34.47 o
   6   1   3       40.30       47.78     38.13 o
   7   1   3      514.73      549.62     33.15 o
   8   1   3      310.79      256.24     32.58 o
   9   1   3       32.78       74.14     28.90 o
  10   1   3       51.38       66.82     31.64 o
  11   1   3        7.66       16.14     25.42 o
  12   1   3     1625.21     1548.37     34.68 o
  13   1   3     3874.11     3835.42     43.94 o
  14   1   3     2494.43     2382.87     72.68 o
  15   1   3       61.40       70.81     29.28 o
  16   1   3        2.18        2.56     28.45 o
  17   1   3       70.15       69.21     34.31 o
  18   1   3      221.69      225.44     40.43 o
  19   1   3        4.86       42.35     37.33 o
 -20   2   3        3.55        5.67     33.46 o
 -19   2   3        8.28       29.29     32.16 o
 -18   2   3        1.30        6.02     27.46 o
 -17   2   3        1.87       13.80     30.77 o
 -16   2   3        0.53       -5.28     30.03 o
 -15   2   3       50.86       44.74     33.91 o
 -14   2   3        4.15       23.55     36.94 o
 -13   2   3      246.55      264.39     44.39 o
 -12   2   3        1.64       20.87     36.33 o
 -11   2   3      142.41      184.27     32.83 o
 -10   2   3        3.02        1.14     28.80 o
  -9   2   3       58.75       78.15     31.24 o
  -8   2   3    20208.21    20702.63    154.17 o
  -7   2   3    19022.44    20033.46     88.05 o
  -6   2   3    10995.82    10892.64     95.25 o
  -5   2   3        7.92       30.09     33.00 o
  -4   2   3      488.81      394.12     41.98 o
  -3   2   3     6436.17     6342.38     82.59 o
  -2   2   3     5582.10     5329.57     76.74 o
  -1   2   3        9.44        3.53     44.83 o
   0   2   3     8783.56     8907.82     89.00 o
   1   2   3     1858.48     1723.03     51.09 o
   2   2   3      115.57      135.18     45.09 o
   3   2   3       82.76       63.35     33.88 o
   4   2   3      361.23      319.05     31.84 o
   5   2   3      729.69      653.73     36.72 o
   6   2   3      584.90      680.85     33.81 o
   7   2   3       74.94       84.47     28.78 o
   8   2   3       18.40       28.81     31.91 o
   9   2   3        7.79       17.50     29.86 o
  10   2   3      111.14      201.23     37.36 o
  11   2   3     1130.62     1217.71     50.19 o
  12   2   3      512.91      489.99     29.16 o
  13   2   3        0.52       41.77     30.10 o
  14   2   3      119.96      162.93     29.88 o
  15   2   3      310.48      220.30     42.52 o
  16   2   3        2.39        9.58     29.14 o
  17   2   3       35.60       69.60     29.44 o
  18   2   3       39.94       70.90     34.18 o
  19   2   3      189.23      170.95     30.82 o
 -20   3   3       69.66       82.46     42.30 o
 -19   3   3       12.01       28.89     35.74 o
 -18   3   3        2.52       52.15     34.66 o
 -17   3   3        1.65       40.31     36.72 o
 -16   3   3        1.26       31.51     30.68 o
 -15   3   3        7.07       26.14     31.68 o
 -14   3   3        0.97       24.17     26.54 o
 -13   3   3        2.67       16.26     31.03 o
 -12   3   3        7.69       37.34     30.92 o
 -11   3   3      203.73      200.19     35.62 o
 -10   3   3       21.10       23.16     26.22 o
  -9   3   3      895.28      863.92     32.55 o
  -8   3   3        8.13       25.37     27.80 o
  -7   3   3    16735.69    17188.08    167.23 o
  -6   3   3     3092.43     3097.73     46.52 o
  -5   3   3      512.75      518.08     38.49 o
  -4   3   3      456.45      396.35     38.52 o
  -3   3   3       61.89       71.89     31.11 o
  -2   3   3       62.96       99.86     38.37 o
  -1   3   3      162.78      104.78     38.61 o
   0   3   3      767.26      733.45     42.84 o
   1   3   3       28.97       18.36     37.55 o
   2   3   3        5.78       -4.30     29.67 o
   3   3   3       51.74       38.22     30.39 o
   4   3   3      204.39      234.33     30.33 o
   5   3   3        1.65       10.80     31.36 o
   6   3   3       32.87       30.50     42.87 o
   7   3   3        2.92       21.40     34.58 o
   8   3   3       16.79       51.65     31.17 o
   9   3   3      600.06      567.85     34.49 o
  10   3   3      151.72      152.08     28.05 o
  11   3   3        5.93       -5.37     31.93 o
  12   3   3      250.83      263.21     32.97 o
  13   3   3      232.21      231.85     30.41 o
  14   3   3       41.17       38.45     33.61 o
  15   3   3        1.65       52.80     27.55 o
  16   3   3        9.32       16.44     31.48 o
  17   3   3       21.94       84.21     39.35 o
  18   3   3       62.57       70.69     37.53 o
 -19   4   3       13.03        4.19     40.93 o
 -18   4   3        1.57       38.67     31.94 o
 -17   4   3       26.77       59.07     31.27 o
 -16   4   3       12.01       -0.71     30.54 o
 -15   4   3       11.44       26.26     27.40 o
 -14   4   3       30.01       -7.45     35.30 o
 -13   4   3       10.52       11.10     27.01 o
 -12   4   3        6.33       30.74     28.23 o
 -11   4   3       11.17       30.55     27.71 o
 -10   4   3       95.71       55.19     31.32 o
  -9   4   3       21.24       26.47     28.75 o
  -8   4   3      390.48      436.40     32.77 o
  -7   4   3      108.01      103.80     27.14 o
  -6   4   3       84.45       60.87     24.84 o
  -5   4   3      246.55      234.70     34.59 o
  -4   4   3       18.80       25.68     30.41 o
  -3   4   3     1113.39     1242.23     37.02 o
  -2   4   3     3717.06     3924.64     51.81 o
  -1   4   3      716.09      782.56     31.77 o
   0   4   3      832.67      880.01     34.95 o
   1   4   3       87.78      124.26     26.00 o
   2   4   3      109.30      145.46     35.05 o
   3   4   3        5.54        6.31     40.62 o
   4   4   3       18.81       69.87     34.49 o
   5   4   3      130.47      125.22     31.62 o
   6   4   3        4.14       -1.11     29.71 o
   7   4   3        9.19      -19.48     23.14 o
   8   4   3       48.99       29.08     28.98 o
   9   4   3        3.53       23.94     33.72 o
  10   4   3       55.56       86.94     33.33 o
  11   4   3        5.97       45.36     29.63 o
  12   4   3       12.05       48.02     37.06 o
  13   4   3      140.49      161.72     39.32 o
  14   4   3       66.37       49.78     34.01 o
  15   4   3       13.38        2.86     34.50 o
  16   4   3       11.76       -4.22     29.84 o
  17   4   3       12.12       -1.23     36.05 o
  18   4   3        2.16       38.73     35.10 o
 -18   5   3        0.07        0.27     33.27 o
 -17   5   3       14.04       54.39     34.71 o
 -16   5   3        2.47       -0.82     29.77 o
 -15   5   3       13.71       58.58     37.38 o
 -14   5   3       53.47       19.51     29.70 o
 -13   5   3       12.10       31.19     35.93 o
 -12   5   3      168.77      170.29     44.00 o
 -11   5   3        9.46        5.67     35.49 o
 -10   5   3      178.55      215.78     30.25 o
  -9   5   3       79.96       58.74     25.70 o
  -8   5   3      221.36      238.35     35.69 o
  -7   5   3       76.76       65.87     28.18 o
  -6   5   3      196.11      185.22     28.06 o
  -5   5   3     1946.18     1959.81     37.79 o
  -4   5   3      432.92      460.54     30.72 o
  -3   5   3       88.13       76.18     29.05 o
  -2   5   3      199.92      251.29     32.86 o
  -1   5   3     9541.83    10444.85     68.36 o
   0   5   3      320.53      304.96     31.48 o
   1   5   3      865.09      996.78     37.11 o
   2   5   3       17.78       42.07     24.80 o
   3   5   3       88.51       97.61     29.51 o
   4   5   3        4.35        5.94     29.66 o
   5   5   3        0.39       26.69     32.44 o
   6   5   3       20.28        5.11     27.22 o
   7   5   3        7.84       39.70     28.10 o
   8   5   3        2.85       -2.26     29.11 o
   9   5   3       14.22       20.76     32.23 o
  10   5   3       38.04       40.95     28.57 o
  11   5   3      134.90       91.78     31.94 o
  12   5   3      873.63      792.87     33.80 o
  13   5   3        7.49       24.84     37.45 o
  14   5   3       54.40       59.73     34.45 o
  15   5   3       16.84       62.70     34.19 o
  16   5   3       30.85       10.52     36.39 o
  17   5   3       54.59       32.24     39.21 o
 -17   6   3        2.45       29.58     37.00 o
 -16   6   3        1.15        8.12     30.75 o
 -15   6   3        2.91        9.97     35.73 o
 -14   6   3       29.55       50.88     31.14 o
 -13   6   3        6.68       17.25     27.63 o
 -12   6   3       53.17       33.89     37.05 o
 -11   6   3       25.01       57.78     30.12 o
 -10   6   3      803.96      827.07     38.59 o
  -9   6   3     2801.63     2807.08     39.66 o
  -8   6   3        0.14       59.81     34.62 o
  -7   6   3      751.62      800.55     35.08 o
  -6   6   3     4084.64     3772.03     68.51 o
  -5   6   3      325.79      358.55     31.95 o
  -4   6   3        4.46       17.94     38.23 o
  -3   6   3        2.19       10.25     28.51 o
  -2   6   3      274.59      284.63     27.58 o
  -1   6   3       22.06       32.42     31.78 o
   0   6   3        7.10       29.14     29.24 o
   1   6   3        0.23       19.61     25.51 o
   2   6   3       51.82       62.48     31.66 o
   3   6   3       41.39       41.17     28.51 o
   4   6   3       32.28       59.69     37.23 o
   5   6   3       19.14       25.97     26.57 o
   6   6   3      250.79      279.76     31.31 o
   7   6   3     1866.31     1764.80     37.21 o
   8   6   3      691.75      709.16     36.33 o
   9   6   3        2.20        4.51     30.86 o
  10   6   3       18.76       18.59     28.28 o
  11   6   3      132.84      128.55     30.26 o
  12   6   3       34.80       75.09     29.53 o
  13   6   3       22.57       49.47     30.68 o
  14   6   3       12.63       39.29     34.76 o
  15   6   3       25.57       39.37     40.02 o
  16   6   3       19.50       25.20     33.79 o
 -16   7   3        0.27       29.54     36.45 o
 -15   7   3        7.37       21.74     39.83 o
 -14   7   3        0.46       11.97     31.28 o
 -13   7   3        2.93       12.94     38.00 o
 -12   7   3       18.60       32.57     32.20 o
 -11   7   3       13.20       54.24     32.32 o
 -10   7   3      395.65      364.76     33.71 o
  -9   7   3       47.88       49.98     33.13 o
  -8   7   3     3009.25     3140.29     50.66 o
  -7   7   3      559.32      576.13     37.02 o
  -6   7   3      152.65      166.17     34.69 o
  -5   7   3     2691.65     2633.64     61.39 o
  -4   7   3       74.40       69.54     34.38 o
  -3   7   3       90.98       69.31     34.32 o
  -2   7   3      147.89      185.00     30.17 o
  -1   7   3      104.79      146.19     25.58 o
   0   7   3        2.67       11.86     32.37 o
   1   7   3      107.46       70.67     26.39 o
   2   7   3       84.01       98.29     29.82 o
   3   7   3        8.74        7.02     33.21 o
   4   7   3        2.74       35.43     38.10 o
   5   7   3       83.42       84.33     28.01 o
   6   7   3       20.44       77.31     32.81 o
   7   7   3      126.42      153.31     31.33 o
   8   7   3      178.83      155.59     27.01 o
   9   7   3      196.37      162.57     32.49 o
  10   7   3       12.16        6.76     29.28 o
  11   7   3        0.55       -2.18     30.54 o
  12   7   3       11.86       -3.20     30.96 o
  13   7   3        0.01       29.98     30.82 o
  14   7   3       11.60       38.20     35.30 o
  15   7   3        3.76       28.92     36.87 o
 -15   8   3        3.35       17.50     37.16 o
 -14   8   3        5.88       34.51     36.16 o
 -13   8   3       21.17       15.86     35.00 o
 -12   8   3        2.62       28.42     38.18 o
 -11   8   3        4.29       39.92     37.36 o
 -10   8   3       22.77        5.98     36.86 o
  -9   8   3        2.16       25.66     32.15 o
  -8   8   3      590.41      553.54     38.44 o
  -7   8   3       40.85       14.07     35.27 o
  -6   8   3       48.45       56.73     33.74 o
  -5   8   3     1619.90     1655.27     36.84 o
  -4   8   3      122.65      134.52     33.21 o
  -3   8   3       30.82       45.07     30.28 o
  -2   8   3      201.46      298.08     31.55 o
  -1   8   3        1.10       17.91     30.38 o
   0   8   3      144.29      232.84     30.64 o
   1   8   3       11.58       15.33     33.12 o
   2   8   3      148.79      168.59     31.04 o
   3   8   3      826.55      832.23     36.86 o
   4   8   3      374.96      370.84     41.38 o
   5   8   3       35.88       62.14     31.04 o
   6   8   3      200.71      209.16     30.72 o
   7   8   3        3.39       46.22     35.40 o
   8   8   3        0.00       37.76     32.71 o
   9   8   3        3.64       44.45     33.24 o
  10   8   3        1.36        6.22     37.57 o
  11   8   3      118.07       91.12     37.68 o
  12   8   3       92.64       98.69     39.10 o
  13   8   3       30.73       -3.29     40.90 o
  14   8   3        0.14       68.34     60.95 o
 -13   9   3        7.83       49.22     40.77 o
 -12   9   3       11.33       20.12     40.18 o
 -11   9   3       48.45       88.46     40.04 o
 -10   9   3       18.31       38.00     35.12 o
  -9   9   3      132.67      166.57     34.41 o
  -8   9   3       19.04       26.65     36.75 o
  -7   9   3      144.55      148.69     38.99 o
  -6   9   3        5.08       44.99     32.54 o
  -5   9   3        9.66       40.21     36.14 o
  -4   9   3       20.13       14.38     34.85 o
  -3   9   3       65.66      105.14     31.45 o
  -2   9   3      403.99      423.22     32.87 o
  -1   9   3      519.94      440.61     36.36 o
   0   9   3      365.05      376.78     32.37 o
   1   9   3        6.15       33.53     30.49 o
   2   9   3       30.78       57.62     31.18 o
   3   9   3        0.47      -10.00     35.50 o
   4   9   3       22.30       25.69     36.96 o
   5   9   3        0.54       -2.06     35.16 o
   6   9   3        0.28        9.75     29.40 o
   7   9   3        1.86       10.32     28.13 o
   8   9   3       44.09        4.53     30.93 o
   9   9   3       40.23       46.29     35.36 o
  10   9   3        9.93       27.48     36.01 o
  11   9   3       21.22       28.61     35.97 o
  12   9   3       80.60       84.27     42.76 o
 -11  10   3        0.04       -5.17     42.22 o
 -10  10   3        2.97      -15.71     40.96 o
  -9  10   3       45.65       69.04     39.53 o
  -8  10   3        5.47       27.62     33.92 o
  -7  10   3       60.12       85.58     34.22 o
  -6  10   3       15.65        8.26     37.86 o
  -5  10   3       15.27       60.64     31.26 o
  -4  10   3      186.40      198.39     37.53 o
  -3  10   3      130.06      126.20     33.77 o
  -2  10   3      181.27      174.24     33.53 o
  -1  10   3       11.52       52.59     36.51 o
   0  10   3       56.39       68.10     34.04 o
   1  10   3        3.11      -11.45     33.66 o
   2  10   3        0.44        6.55     31.18 o
   3  10   3        1.81       29.02     33.11 o
   4  10   3        3.95       13.63     33.61 o
   5  10   3       12.90       43.32     38.31 o
   6  10   3        1.72       44.41     34.72 o
   7  10   3       10.26       30.89     39.76 o
   8  10   3        2.27       33.78     35.66 o
   9  10   3        4.00       48.19     36.69 o
  -7  11   3        8.79       23.00     32.92 o
  -6  11   3       22.95       19.31     36.00 o
  -5  11   3       14.90       28.15     36.63 o
  -4  11   3        7.30       16.91     35.48 o
  -3  11   3        7.56       60.47     45.91 o
  -2  11   3        3.89       10.68     38.39 o
  -1  11   3       38.02       23.56     32.21 o
   0  11   3        0.90       16.28     35.90 o
   1  11   3       11.51       10.98     35.75 o
   2  11   3        3.21       20.53     31.89 o
   3  11   3        0.13        9.21     39.72 o
   4  11   3       31.54       56.17     36.40 o
   5  11   3        9.79        0.69     35.40 o
   6  11   3        2.68       18.49     41.42 o
 -20   0   4        6.18       47.01     47.92 o
 -19   0   4       59.77       67.13     39.01 o
 -18   0   4       20.95       76.53     46.41 o
 -17   0   4       34.16       32.35     44.23 o
 -16   0   4      145.70      203.74     38.85 o
 -15   0   4     2220.21     2019.59    229.27 o
 -14   0   4       33.26       69.21     52.70 o
 -13   0   4        0.43       80.85     53.22 o
 -12   0   4      120.40      155.65     44.57 o
 -11   0   4       40.82       48.38     51.89 o
 -10   0   4       20.53       -3.66     50.12 o
  -9   0   4        1.20       20.53     46.20 o
  -8   0   4     1102.18     1094.43     53.35 o
  -7   0   4     2345.98     2130.72     56.33 o
  -6   0   4      594.94      521.05     56.36 o
  -5   0   4     1796.41     1869.20     73.20 o
  -4   0   4    24727.53    23657.82    186.77 o
  -3   0   4    63969.18    60886.89    780.87 o
  -2   0   4    84536.16    83786.20    791.26 o
  -1   0   4     2986.87     3250.40    115.75 o
   0   0   4    70248.35    70142.54    379.87 o
   1   0   4    85675.26    85880.09    363.03 o
   2   0   4    13187.20    13755.21    196.49 o
   3   0   4     2099.95     1856.91     79.01 o
   4   0   4        7.52       16.60     67.42 o
   5   0   4      134.66       21.53     39.62 o
   6   0   4     1751.54     1533.25     53.03 o
   7   0   4       90.53       99.54     41.31 o
   8   0   4        5.60       12.29     34.17 o
   9   0   4        6.58       68.73     40.77 o
  10   0   4        1.46       68.56     40.43 o
  11   0   4       79.77       71.42     41.61 o
  12   0   4      367.31      362.78     73.65 o
  13   0   4     1553.34     1437.34     86.12 o
  14   0   4      106.01       69.00     41.73 o
  15   0   4        2.00       80.37     46.41 o
  16   0   4        0.05        1.91     52.20 o
  17   0   4      233.52      202.22     45.25 o
  18   0   4       27.88       26.93     56.65 o
  19   0   4       74.60       15.42     58.18 o
 -20   1   4        3.79       58.89     34.21 o
 -19   1   4        0.00      -18.53     35.37 o
 -18   1   4        4.15       30.96     31.09 o
 -17   1   4       93.55       71.99     37.73 o
 -16   1   4      581.37      619.67     40.26 o
 -15   1   4       14.73      119.64     38.54 o
 -14   1   4     1112.59     1099.10     48.01 o
 -13   1   4      134.18      169.18     34.52 o
 -12   1   4       68.79      104.07     31.29 o
 -11   1   4        7.89       24.94     29.24 o
 -10   1   4      637.94      618.24     32.34 o
  -9   1   4      230.58      234.14     29.31 o
  -8   1   4     1645.66     1604.94     40.39 o
  -7   1   4      476.37      461.76     37.58 o
  -6   1   4     1467.07     1596.02     43.54 o
  -5   1   4     2467.10     2282.62     57.32 o
  -4   1   4     5446.79     4985.61     73.54 o
  -3   1   4        0.82       26.72     51.45 o
  -2   1   4    17896.50    17482.75    148.62 o
  -1   1   4       21.79       75.57     52.96 o
   0   1   4    29885.21    31082.05    455.03 o
   1   1   4     4923.62     4682.68     85.89 o
   2   1   4     7819.28     7486.98     70.94 o
   3   1   4      975.41      957.43     42.32 o
   4   1   4     3513.03     3172.36     47.08 o
   5   1   4      188.19      267.81     33.18 o
   6   1   4       28.13       99.04     29.31 o
   7   1   4      108.92      109.40     32.59 o
   8   1   4        0.29       -7.40     27.87 o
   9   1   4      103.93      106.76     27.71 o
  10   1   4       19.11       47.99     29.36 o
  11   1   4      689.66      708.29     31.11 o
  12   1   4      220.39      197.52     29.16 o
  13   1   4      278.26      323.52     53.40 o
  14   1   4      100.43       83.21     32.52 o
  15   1   4       72.77       75.81     32.84 o
  16   1   4        2.53       16.36     30.80 o
  17   1   4       13.80       25.97     31.39 o
  18   1   4       10.93       29.77     30.04 o
  19   1   4       13.97       75.53     37.15 o
 -20   2   4       11.59       18.32     37.50 o
 -19   2   4        2.12       31.55     33.03 o
 -18   2   4        8.43       23.42     35.86 o
 -17   2   4      185.62      236.51     32.10 o
 -16   2   4        5.00       38.59     28.15 o
 -15   2   4      240.31      243.95     31.29 o
 -14   2   4      127.99      181.50     33.71 o
 -13   2   4       89.73      137.64     36.06 o
 -12   2   4       55.19       65.41     27.07 o
 -11   2   4      169.35      198.78     29.28 o
 -10   2   4       30.64       61.76     35.92 o
  -9   2   4      207.17      262.34     30.01 o
  -8   2   4     1987.69     2067.07     41.93 o
  -7   2   4     1375.27     1211.07     39.41 o
  -6   2   4       10.15       33.41     38.25 o
  -5   2   4     2225.55     1940.29     44.61 o
  -4   2   4     6359.78     6197.01     66.12 o
  -3   2   4      126.38       97.33     44.67 o
  -2   2   4     3208.45     3105.42     66.01 o
  -1   2   4      143.59      141.71     41.61 o
   0   2   4     2432.61     2391.45     56.41 o
   1   2   4      362.01      399.93     41.75 o
   2   2   4     7524.41     6851.30    116.47 o
   3   2   4      661.11      705.10     43.20 o
   4   2   4      767.48      889.22     33.90 o
   5   2   4        0.00       -3.38     26.30 o
   6   2   4     1451.44     1377.92     36.63 o
   7   2   4     1253.59     1233.40     33.91 o
   8   2   4        6.18        5.09     28.35 o
   9   2   4      134.76      118.24     33.47 o
  10   2   4       71.80       72.07     30.32 o
  11   2   4       17.69       56.22     35.73 o
  12   2   4       72.23      112.85     29.30 o
  13   2   4      378.91      323.18     34.80 o
  14   2   4       62.51       56.20     30.06 o
  15   2   4        9.20       30.60     28.72 o
  16   2   4       26.35       15.16     31.70 o
  17   2   4        4.11       34.58     31.52 o
  18   2   4        7.12        7.11     36.46 o
 -20   3   4        0.28       15.85     36.75 o
 -19   3   4        1.11       28.61     32.01 o
 -18   3   4        0.40       35.27     28.29 o
 -17   3   4       21.59       57.58     33.69 o
 -16   3   4       44.86       48.11     36.52 o
 -15   3   4      100.30       96.71     36.13 o
 -14   3   4       17.95       26.57     29.39 o
 -13   3   4      101.76      165.52     35.43 o
 -12   3   4        7.63       10.39     25.89 o
 -11   3   4       40.56       63.55     27.56 o
 -10   3   4        0.11      -11.83     35.61 o
  -9   3   4       17.06       23.10     34.29 o
  -8   3   4       67.17      109.41     30.86 o
  -7   3   4       35.23       66.29     31.62 o
  -6   3   4     1517.85     1601.15     37.93 o
  -5   3   4     1876.07     1765.15     45.85 o
  -4   3   4      811.83      698.95     39.73 o
  -3   3   4      758.47      651.17     37.14 o
  -2   3   4     1583.07     1666.92     43.97 o
  -1   3   4    10084.00    10320.81    178.98 o
   0   3   4      289.14      386.25     35.77 o
   1   3   4     1222.25     1186.32     43.07 o
   2   3   4     2987.04     2866.23     88.91 o
   3   3   4      275.54      263.31     30.23 o
   4   3   4     5685.44     5767.79     55.49 o
   5   3   4       30.35      112.34     32.08 o
   6   3   4      257.43      307.06     43.32 o
   7   3   4        3.74       24.57     31.30 o
   8   3   4       98.57      107.57     31.54 o
   9   3   4        2.39       35.19     36.51 o
  10   3   4       49.27       98.65     29.89 o
  11   3   4        1.81       34.41     36.37 o
  12   3   4      104.78       92.13     33.15 o
  13   3   4      179.36      149.20     30.79 o
  14   3   4       25.78       42.87     33.97 o
  15   3   4       11.28       32.46     31.52 o
  16   3   4        1.46       42.01     34.98 o
  17   3   4        4.62       21.79     32.73 o
  18   3   4       10.48       16.23     34.78 o
 -19   4   4       22.03       24.52     36.30 o
 -18   4   4       25.67       36.73     32.34 o
 -17   4   4       75.11       99.65     37.85 o
 -16   4   4      181.32      152.27     34.48 o
 -15   4   4        4.39      103.91     35.66 o
 -14   4   4        0.69       -7.08     29.59 o
 -13   4   4        5.27       21.74     32.34 o
 -12   4   4        5.14       13.04     28.07 o
 -11   4   4       68.78       81.83     27.91 o
 -10   4   4       11.68       40.30     27.59 o
  -9   4   4      256.34      272.17     31.39 o
  -8   4   4      110.22      105.37     33.79 o
  -7   4   4        2.05       21.44     26.71 o
  -6   4   4        1.76       -9.20     28.89 o
  -5   4   4       35.89       41.07     28.88 o
  -4   4   4      705.65      678.35     36.16 o
  -3   4   4       19.00       26.00     32.68 o
  -2   4   4     4754.37     5244.96     86.91 o
  -1   4   4       86.31      101.75     32.81 o
   0   4   4     3731.24     3975.75     47.75 o
   1   4   4      382.53      424.58     36.36 o
   2   4   4     1283.60     1207.00     37.41 o
   3   4   4      247.86      159.75     42.09 o
   4   4   4       20.64       14.39     35.25 o
   5   4   4      128.03      146.02     30.83 o
   6   4   4        0.00        0.03     33.39 o
   7   4   4       75.18       95.20     33.27 o
   8   4   4      128.69      148.81     29.41 o
   9   4   4       13.46        6.19     33.53 o
  10   4   4        0.76        2.92     36.81 o
  11   4   4        0.44       25.13     32.12 o
  12   4   4      188.60      156.07     34.18 o
  13   4   4        0.73      -15.01     30.42 o
  14   4   4      133.07      113.64     33.78 o
  15   4   4      175.12      131.06     32.33 o
  16   4   4        2.48       -2.19     32.49 o
  17   4   4        5.69        6.89     33.02 o
 -18   5   4       67.75       81.70     36.95 o
 -17   5   4       10.44       63.21     30.90 o
 -16   5   4       10.93       49.71     31.13 o
 -15   5   4       93.44       59.69     33.06 o
 -14   5   4      152.34      174.83     36.74 o
 -13   5   4      101.19       92.98     36.34 o
 -12   5   4       16.68       32.95     32.00 o
 -11   5   4      141.49      176.07     32.26 o
 -10   5   4       25.41       46.47     25.63 o
  -9   5   4       22.28       67.19     26.52 o
  -8   5   4       45.18       53.13     26.41 o
  -7   5   4       25.71       26.55     35.20 o
  -6   5   4       18.50       11.91     30.13 o
  -5   5   4      968.20      907.92     33.86 o
  -4   5   4     1400.85     1341.93     35.76 o
  -3   5   4      335.92      388.55     33.46 o
  -2   5   4     7089.85     7397.61     65.79 o
  -1   5   4    27860.07    29921.07    411.04 o
   0   5   4     3983.90     4270.43     77.65 o
   1   5   4       14.75       26.34     26.08 o
   2   5   4     1402.19     1399.65     36.11 o
   3   5   4      473.35      447.88     28.93 o
   4   5   4      265.42      260.78     33.38 o
   5   5   4       36.52       57.94     34.62 o
   6   5   4      133.04      146.65     28.35 o
   7   5   4       56.62       62.76     27.80 o
   8   5   4        0.29       -2.04     35.09 o
   9   5   4        8.55        8.10     25.87 o
  10   5   4       27.41       82.16     31.29 o
  11   5   4        6.26       37.43     26.97 o
  12   5   4       64.00       50.97     37.44 o
  13   5   4       31.83       44.38     32.64 o
  14   5   4        0.86       36.83     28.86 o
  15   5   4       47.42       36.80     33.26 o
  16   5   4       28.80       31.72     42.29 o
  17   5   4        3.07       53.49     41.68 o
 -18   6   4        3.21      -28.17     90.05 o
 -17   6   4        0.57       55.57     36.14 o
 -16   6   4       81.43       35.63     31.71 o
 -15   6   4        8.36       19.92     34.31 o
 -14   6   4       95.03       61.08     37.89 o
 -13   6   4        3.14       29.38     36.37 o
 -12   6   4        1.37       37.36     31.56 o
 -11   6   4        1.31       17.15     32.48 o
 -10   6   4       31.10       56.74     31.62 o
  -9   6   4      191.01      211.94     28.73 o
  -8   6   4      279.92      291.36     35.74 o
  -7   6   4       14.59       -2.70     29.63 o
  -6   6   4      181.57      178.65     35.38 o
  -5   6   4       49.53       72.57     34.38 o
  -4   6   4        5.35       11.09     33.50 o
  -3   6   4      483.98      555.62     34.38 o
  -2   6   4     2227.02     2302.25     36.95 o
  -1   6   4      268.16      281.52     27.47 o
   0   6   4     2204.18     2305.19     38.55 o
   1   6   4       11.82       14.81     31.51 o
   2   6   4       27.22       18.50     29.07 o
   3   6   4       87.91       98.67     29.45 o
   4   6   4       10.68       -2.71     29.47 o
   5   6   4       41.20       84.85     30.46 o
   6   6   4      357.84      361.68     35.80 o
   7   6   4      776.48      803.89     29.85 o
   8   6   4        6.92       33.86     28.83 o
   9   6   4       39.44       38.29     25.17 o
  10   6   4       24.99       62.92     28.99 o
  11   6   4      181.51      168.83     32.20 o
  12   6   4       36.18       69.52     33.33 o
  13   6   4       59.14       92.15     31.74 o
  14   6   4       61.05       83.44     35.04 o
  15   6   4        1.27       22.70     35.80 o
  16   6   4        6.45       28.30     42.70 o
 -16   7   4       16.67       80.75     41.41 o
 -15   7   4       19.94       59.18     40.56 o
 -14   7   4        7.90      -14.43     29.41 o
 -13   7   4        2.36       37.97     33.89 o
 -12   7   4        0.41       26.94     33.04 o
 -11   7   4        2.44      -19.58     32.18 o
 -10   7   4       57.31       83.99     30.10 o
  -9   7   4       49.51       44.24     28.28 o
  -8   7   4        0.13       26.09     31.34 o
  -7   7   4      333.22      329.11     32.87 o
  -6   7   4       28.02       17.13     31.00 o
  -5   7   4      719.14      742.91     37.13 o
  -4   7   4      353.23      315.36     35.73 o
  -3   7   4       62.41       83.02     30.67 o
  -2   7   4        7.82       42.05     26.72 o
  -1   7   4      109.12      100.99     27.73 o
   0   7   4        0.25        4.12     30.25 o
   1   7   4       35.89       55.05     30.43 o
   2   7   4      896.86      922.75     34.06 o
   3   7   4      599.64      596.26     32.06 o
   4   7   4      106.12      120.06     39.65 o
   5   7   4      412.54      397.02     32.48 o
   6   7   4      126.49      158.30     32.53 o
   7   7   4       67.86       85.44     34.70 o
   8   7   4      113.40      155.31     29.81 o
   9   7   4       25.62       57.26     28.72 o
  10   7   4        0.11       17.34     36.76 o
  11   7   4        6.89       16.20     32.95 o
  12   7   4        4.79        6.53     28.97 o
  13   7   4        2.29        3.30     32.27 o
  14   7   4        1.78       48.46     36.72 o
  15   7   4       15.67       31.29     34.32 o
 -15   8   4       17.99        6.78     34.31 o
 -14   8   4        3.56       20.31     33.27 o
 -13   8   4       13.72       36.43     35.52 o
 -12   8   4        0.44        4.02     30.91 o
 -11   8   4       10.43       23.83     33.77 o
 -10   8   4       30.91       29.14     32.57 o
  -9   8   4        9.04       21.08     29.16 o
  -8   8   4       91.79       98.80     28.98 o
  -7   8   4      315.73      269.00     36.31 o
  -6   8   4      682.46      676.14     32.66 o
  -5   8   4      601.92      616.65     52.32 o
  -4   8   4      182.96      183.92     33.82 o
  -3   8   4       71.06      116.24     33.74 o
  -2   8   4      325.95      318.57     34.51 o
  -1   8   4        0.10       -4.87     28.92 o
   0   8   4      240.60      223.75     34.49 o
   1   8   4      127.53      166.23     29.13 o
   2   8   4      168.99      175.37     34.74 o
   3   8   4      679.97      719.78     37.23 o
   4   8   4      929.85      968.78     39.88 o
   5   8   4      149.60      130.26     28.50 o
   6   8   4        0.01       -9.10     28.36 o
   7   8   4       21.23        3.41     35.79 o
   8   8   4        6.33       21.18     32.25 o
   9   8   4        0.01       35.11     37.07 o
  10   8   4        0.19       34.68     37.30 o
  11   8   4        2.64       31.58     31.23 o
  12   8   4        0.48       11.39     36.41 o
  13   8   4       10.30       11.57     37.20 o
 -13   9   4       28.71       50.81     41.53 o
 -12   9   4        0.82       46.06     32.28 o
 -11   9   4        5.56       31.47     38.15 o
 -10   9   4        0.16       28.92     37.24 o
  -9   9   4        8.86       34.99     30.66 o
  -8   9   4       53.71       57.84     36.44 o
  -7   9   4       12.75       51.91     32.06 o
  -6   9   4        1.90       17.76     35.48 o
  -5   9   4        0.35       55.43     35.72 o
  -4   9   4       98.10      134.38     39.91 o
  -3   9   4      788.88      723.41     37.47 o
  -2   9   4      280.19      262.59     36.13 o
  -1   9   4      407.82      386.87     32.60 o
   0   9   4      946.43      914.35     34.71 o
   1   9   4      604.43      578.79     37.35 o
   2   9   4        3.55       22.44     28.20 o
   3   9   4       19.31       49.35     35.62 o
   4   9   4        0.02       -7.94     36.00 o
   5   9   4       22.05       40.31     32.37 o
   6   9   4       74.05       59.44     33.09 o
   7   9   4        0.16       20.47     33.38 o
   8   9   4        5.69       27.65     31.26 o
   9   9   4        3.23       10.38     38.05 o
  10   9   4        9.94       22.78     35.45 o
  11   9   4        3.39       16.08     30.39 o
 -11  10   4        0.87       30.57     42.05 o
 -10  10   4        8.31       27.71     41.32 o
  -9  10   4       12.98       48.28     35.35 o
  -8  10   4        1.76       23.33     34.29 o
  -7  10   4       26.43        8.26     35.65 o
  -6  10   4       14.42       26.65     37.83 o
  -5  10   4        2.19       -9.29     37.37 o
  -4  10   4        0.55       10.58     30.14 o
  -3  10   4       33.54       -0.23     33.41 o
  -2  10   4      166.72      127.63     37.68 o
  -1  10   4        4.46      -19.58     37.14 o
   0  10   4      173.32      145.40     31.51 o
   1  10   4       46.74       88.66     33.37 o
   2  10   4       10.89       32.05     33.10 o
   3  10   4       18.12       61.84     37.74 o
   4  10   4        2.04       11.25     37.10 o
   5  10   4       13.29       16.90     37.85 o
   6  10   4        2.61       19.70     38.44 o
   7  10   4       55.22       54.20     40.02 o
   8  10   4        0.10        9.35     32.46 o
   9  10   4        3.78       16.14     41.37 o
  -7  11   4        0.54       30.11     33.08 o
  -6  11   4       16.95       49.78     41.79 o
  -5  11   4       16.51       -6.32     35.83 o
  -4  11   4        2.28       63.36     40.26 o
  -3  11   4       52.66       52.10     40.40 o
  -2  11   4       17.17        8.94     34.45 o
  -1  11   4      176.74      123.22     36.57 o
   0  11   4        0.26       21.21     38.90 o
   1  11   4       54.35       80.49     40.86 o
   2  11   4       20.84       28.78     35.60 o
   3  11   4        1.05       32.18     36.00 o
   4  11   4       13.86        1.39     38.21 o
   5  11   4       33.23       52.69     37.09 o
 -20   1   5       78.99      101.30     31.18 o
 -19   1   5       47.19       60.29     36.30 o
 -18   1   5       46.40       84.31     31.82 o
 -17   1   5       91.36       67.26     31.16 o
 -16   1   5     2904.18     2790.70     50.59 o
 -15   1   5     3468.17     3530.46     38.79 o
 -14   1   5      126.77      200.13     34.58 o
 -13   1   5        3.43        1.35     29.06 o
 -12   1   5       25.63       30.82     34.03 o
 -11   1   5       38.44       33.94     31.91 o
 -10   1   5      336.50      344.58     30.82 o
  -9   1   5      584.36      587.84     34.75 o
  -8   1   5       31.45       46.75     31.22 o
  -7   1   5      269.20      280.07     32.92 o
  -6   1   5      183.77      224.08     33.38 o
  -5   1   5       44.94       48.60     46.51 o
  -4   1   5       97.26      101.80     50.09 o
  -3   1   5      434.84      419.16     47.37 o
  -2   1   5     3612.34     3424.35     75.53 o
  -1   1   5     2438.67     2551.92     68.38 o
   0   1   5     3970.08     3940.52     68.46 o
   1   1   5     6096.73     5980.80     75.38 o
   2   1   5     1231.34     1287.33     55.56 o
   3   1   5      969.07      836.77     38.78 o
   4   1   5     2076.95     2207.96     45.49 o
   5   1   5     2166.06     2100.10     42.36 o
   6   1   5     8821.72     9173.97     66.24 o
   7   1   5     1739.64     1714.98     38.58 o
   8   1   5      265.68      307.57     29.92 o
   9   1   5      226.29      215.88     32.94 o
  10   1   5      728.18      606.37     34.58 o
  11   1   5       30.77       67.25     32.55 o
  12   1   5        4.20       47.46     32.46 o
  13   1   5      108.95       71.91     31.14 o
  14   1   5       12.23       12.37     35.64 o
  15   1   5       10.82       30.93     31.00 o
  16   1   5       32.41       44.58     30.63 o
  17   1   5       66.60      107.26     35.26 o
  18   1   5       42.70       59.45     32.58 o
 -20   2   5       37.18       26.69     31.33 o
 -19   2   5       32.51       43.52     30.29 o
 -18   2   5       15.37       42.01     31.27 o
 -17   2   5      190.15      141.16     37.71 o
 -16   2   5      144.91      182.55     32.06 o
 -15   2   5      334.40      354.87     32.16 o
 -14   2   5      390.52      373.88     30.84 o
 -13   2   5      296.56      338.42     35.46 o
 -12   2   5        4.34       15.71     29.37 o
 -11   2   5      212.15      213.73     32.69 o
 -10   2   5        0.24       13.28     33.21 o
  -9   2   5       23.40       53.59     29.43 o
  -8   2   5     3043.05     3070.55     57.00 o
  -7   2   5      363.81      317.47     34.90 o
  -6   2   5       63.70       54.14     34.17 o
  -5   2   5       40.26       64.19     40.61 o
  -4   2   5      171.29      163.62     39.98 o
  -3   2   5       36.73       73.81     44.45 o
  -2   2   5      807.81      687.69     55.14 o
  -1   2   5       31.48       39.62     40.78 o
   0   2   5      263.04      231.85     39.71 o
   1   2   5     2104.79     1699.79     48.57 o
   2   2   5      559.70      570.63     38.97 o
   3   2   5     1838.73     1779.81     46.19 o
   4   2   5     2515.78     2593.72     56.53 o
   5   2   5    32814.05    35722.26    366.86 o
   6   2   5    10696.81    11287.22    111.44 o
   7   2   5     1441.89     1490.84     41.59 o
   8   2   5       11.34       16.92     26.79 o
   9   2   5      126.04      163.50     36.68 o
  10   2   5       92.90       62.31     32.31 o
  11   2   5      220.54      252.65     27.99 o
  12   2   5        7.89       13.49     27.91 o
  13   2   5        0.16       19.42     27.65 o
  14   2   5      101.46      103.37     36.73 o
  15   2   5        8.93       33.02     34.72 o
  16   2   5        0.54       -2.40     31.11 o
  17   2   5       12.34      -24.53     32.93 o
  18   2   5       61.08       34.81     36.83 o
 -20   3   5       25.30        9.12     33.87 o
 -19   3   5        0.46        1.61     40.58 o
 -18   3   5        0.08       41.33     28.78 o
 -17   3   5       11.16       24.04     30.23 o
 -16   3   5       25.31       25.88     32.05 o
 -15   3   5      361.67      401.57     28.13 o
 -14   3   5       38.67       74.57     33.49 o
 -13   3   5        7.28        3.80     28.91 o
 -12   3   5      184.79      196.78     29.69 o
 -11   3   5      154.98      160.08     33.00 o
 -10   3   5       98.05      109.72     29.13 o
  -9   3   5       19.45       41.87     30.36 o
  -8   3   5       94.23      132.33     27.88 o
  -7   3   5      145.10      190.90     35.21 o
  -6   3   5      232.60      286.74     37.12 o
  -5   3   5        9.64       21.95     36.25 o
  -4   3   5      137.27      108.33     34.54 o
  -3   3   5       48.34       78.42     33.39 o
  -2   3   5      869.42      867.48     36.39 o
  -1   3   5      907.90     1044.91     44.47 o
   0   3   5       51.60       63.77     30.64 o
   1   3   5      129.98      182.12     37.16 o
   2   3   5        3.22       -1.00     29.03 o
   3   3   5      670.96      717.17     34.74 o
   4   3   5     6792.26     6729.10     85.91 o
   5   3   5    12758.51    13594.43    166.23 o
   6   3   5      348.69      384.73     37.86 o
   7   3   5     1013.39      886.41     34.62 o
   8   3   5        7.47        2.71     34.71 o
   9   3   5      152.07      149.74     32.76 o
  10   3   5        7.52       19.04     36.08 o
  11   3   5       39.78       30.20     32.11 o
  12   3   5       22.41       35.29     30.17 o
  13   3   5        0.18       50.76     33.20 o
  14   3   5       36.92       64.07     37.06 o
  15   3   5        1.17      -14.19     34.48 o
  16   3   5        2.08        6.69     32.02 o
  17   3   5       22.92       27.89     31.14 o
  18   3   5       14.16       25.68     38.81 o
 -19   4   5       20.82      -12.93     37.05 o
 -18   4   5       66.79       82.94     35.40 o
 -17   4   5       10.25        8.60     31.47 o
 -16   4   5      166.03      115.85     29.56 o
 -15   4   5       49.80       58.78     33.25 o
 -14   4   5        9.82       28.15     26.38 o
 -13   4   5        0.94       36.50     36.12 o
 -12   4   5       27.57       34.13     28.38 o
 -11   4   5       69.45       90.26     35.26 o
 -10   4   5      142.48      117.68     28.98 o
  -9   4   5       24.02       46.58     35.43 o
  -8   4   5      216.94      217.71     31.84 o
  -7   4   5      245.59      230.81     27.51 o
  -6   4   5       51.69       44.21     29.54 o
  -5   4   5        2.36        1.06     28.83 o
  -4   4   5       12.13       45.85     34.49 o
  -3   4   5      155.47      172.02     33.42 o
  -2   4   5      139.49      167.16     34.40 o
  -1   4   5       84.98      127.57     30.53 o
   0   4   5       72.87       82.54     30.78 o
   1   4   5      749.15      740.38     31.03 o
   2   4   5       67.93       62.56     34.00 o
   3   4   5      334.52      359.21     41.15 o
   4   4   5       88.35       63.82     26.88 o
   5   4   5      428.93      382.29     27.89 o
   6   4   5        0.53       18.42     28.09 o
   7   4   5        2.60        8.90     28.13 o
   8   4   5       62.98       94.10     35.23 o
   9   4   5        8.42       43.31     37.85 o
  10   4   5        8.84       39.73     32.59 o
  11   4   5       33.38       36.78     27.61 o
  12   4   5      129.61      135.57     30.56 o
  13   4   5        0.20       46.77     28.23 o
  14   4   5       88.98       19.81     32.04 o
  15   4   5       11.99       54.80     36.24 o
  16   4   5        4.74       19.09     30.43 o
  17   4   5        8.97        0.24     34.96 o
 -19   5   5       52.66       40.47     31.47 o
 -18   5   5       53.88       36.72     33.44 o
 -17   5   5       59.89       91.63     36.33 o
 -16   5   5       10.06      -27.44     34.42 o
 -15   5   5       11.14       30.71     32.68 o
 -14   5   5      342.69      310.79     33.45 o
 -13   5   5      276.36      261.27     32.94 o
 -12   5   5      255.77      275.10     36.19 o
 -11   5   5        1.39       29.48     31.91 o
 -10   5   5       22.13       65.71     25.74 o
  -9   5   5       71.31       64.46     31.55 o
  -8   5   5      329.45      350.55     35.88 o
  -7   5   5      189.12      181.17     31.91 o
  -6   5   5       22.63       -2.92     33.39 o
  -5   5   5       22.42       32.62     26.50 o
  -4   5   5        5.92       19.47     33.04 o
  -3   5   5       98.85       79.88     27.09 o
  -2   5   5      345.55      342.62     34.28 o
  -1   5   5     3333.03     3387.17     42.80 o
   0   5   5      785.43      871.12     36.60 o
   1   5   5       91.55      107.89     29.13 o
   2   5   5      785.63      747.19     32.20 o
   3   5   5      608.26      625.87     32.08 o
   4   5   5      652.73      555.35     31.19 o
   5   5   5        0.62       13.68     27.13 o
   6   5   5      232.74      219.47     28.37 o
   7   5   5      171.31      145.78     34.55 o
   8   5   5      578.21      585.60     33.43 o
   9   5   5       94.35      108.28     32.26 o
  10   5   5       26.76       52.45     32.44 o
  11   5   5       27.18       37.03     35.93 o
  12   5   5      102.37      105.34     29.79 o
  13   5   5       22.96       63.87     28.13 o
  14   5   5        0.45       14.14     29.43 o
  15   5   5        6.56       63.86     30.39 o
  16   5   5        0.77      -22.05     36.97 o
 -18   6   5        9.23        5.49     62.46 o
 -17   6   5       50.87       40.12     48.75 o
 -16   6   5        9.52       48.13     39.01 o
 -15   6   5       26.97       64.84     30.88 o
 -14   6   5       90.90      111.91     30.85 o
 -13   6   5       41.73       52.24     40.08 o
 -12   6   5       26.50       26.43     32.50 o
 -11   6   5      303.06      276.36     30.85 o
 -10   6   5      575.53      569.18     34.41 o
  -9   6   5     1366.54     1367.74     40.11 o
  -8   6   5       15.56       18.07     31.21 o
  -7   6   5      120.18      136.49     31.75 o
  -6   6   5        4.50       17.21     31.11 o
  -5   6   5       47.02       65.58     27.84 o
  -4   6   5        2.50       29.87     38.88 o
  -3   6   5        9.89       14.94     32.49 o
  -2   6   5       86.94       63.51     29.06 o
  -1   6   5       71.12       69.74     30.90 o
   0   6   5       62.71       77.63     32.17 o
   1   6   5       26.68       71.42     28.21 o
   2   6   5      172.31      176.20     29.03 o
   3   6   5      964.43     1001.25     32.04 o
   4   6   5     3756.46     3652.59     45.84 o
   5   6   5       63.39       64.06     33.83 o
   6   6   5      344.35      376.40     32.64 o
   7   6   5     2538.42     2451.54     38.11 o
   8   6   5      217.86      276.20     35.99 o
   9   6   5      228.33      194.02     29.82 o
  10   6   5       21.76       32.05     35.92 o
  11   6   5        2.64       46.82     30.10 o
  12   6   5       10.88       22.55     36.67 o
  13   6   5       40.37       15.04     31.17 o
  14   6   5        0.01       -8.60     38.58 o
  15   6   5        0.67       19.03     39.00 o
 -17   7   5        0.00       16.60     59.91 o
 -16   7   5        0.83       -0.71     30.20 o
 -15   7   5        1.27       21.98     35.71 o
 -14   7   5        0.02        4.58     31.18 o
 -13   7   5        0.43       29.53     30.98 o
 -12   7   5        7.96       55.91     30.02 o
 -11   7   5      261.89      250.17     36.85 o
 -10   7   5      638.36      624.01     34.75 o
  -9   7   5      119.38      125.02     32.32 o
  -8   7   5      269.83      322.29     36.52 o
  -7   7   5     1094.20     1095.07     38.84 o
  -6   7   5       33.28       24.13     31.44 o
  -5   7   5       27.03       17.85     30.20 o
  -4   7   5       88.44      108.71     39.29 o
  -3   7   5       82.11       62.66     27.53 o
  -2   7   5        0.25       45.70     29.24 o
  -1   7   5       65.56       56.13     29.57 o
   0   7   5       22.57       56.30     29.88 o
   1   7   5      103.73       98.72     34.31 o
   2   7   5      289.31      277.19     29.48 o
   3   7   5     3394.93     3325.12     46.06 o
   4   7   5       92.04      113.07     36.46 o
   5   7   5      436.38      459.82     33.42 o
   6   7   5     4200.29     4238.45     67.18 o
   7   7   5        0.15       56.76     34.52 o
   8   7   5      506.47      450.29     34.63 o
   9   7   5        1.84       18.64     36.00 o
  10   7   5       87.35       97.00     32.92 o
  11   7   5        8.64       26.98     32.07 o
  12   7   5        8.13       27.98     33.75 o
  13   7   5        5.09       31.38     31.47 o
  14   7   5       18.73       44.66     36.38 o
 -15   8   5      150.11      191.55     38.43 o
 -14   8   5       25.45       37.37     33.40 o
 -13   8   5       17.91       59.22     32.13 o
 -12   8   5        1.08       10.76     34.19 o
 -11   8   5        0.17       12.15     34.84 o
 -10   8   5        3.98       13.04     36.34 o
  -9   8   5       20.02       53.36     32.69 o
  -8   8   5      205.96      198.27     36.95 o
  -7   8   5      467.39      521.04     37.44 o
  -6   8   5      285.98      270.92     34.89 o
  -5   8   5      376.34      349.51     31.09 o
  -4   8   5      248.64      262.00     33.55 o
  -3   8   5       24.85       58.82     29.90 o
  -2   8   5       56.71      101.23     33.42 o
  -1   8   5       16.74       41.10     26.75 o
   0   8   5       76.30      131.42     33.62 o
   1   8   5       21.08       28.96     33.71 o
   2   8   5      336.16      377.65     34.92 o
   3   8   5      854.01      817.47     33.36 o
   4   8   5       15.99       15.64     33.96 o
   5   8   5      358.93      367.88     32.82 o
   6   8   5      213.51      197.22     31.29 o
   7   8   5       42.99       35.09     32.09 o
   8   8   5        1.25       47.72     36.37 o
   9   8   5       19.56       25.24     37.03 o
  10   8   5        9.60        3.39     34.82 o
  11   8   5        0.57       22.52     35.34 o
  12   8   5        0.64       -5.44     30.21 o
  13   8   5        3.33       21.41     32.20 o
 -13   9   5        6.47       18.32     41.83 o
 -12   9   5       52.12       61.40     36.72 o
 -11   9   5       36.58       20.19     35.03 o
 -10   9   5        8.50       -4.38     33.81 o
  -9   9   5        3.66       36.03     30.74 o
  -8   9   5       30.82       84.14     32.91 o
  -7   9   5       72.40       84.46     36.52 o
  -6   9   5       28.21       52.62     36.16 o
  -5   9   5        0.87       23.85     31.49 o
  -4   9   5       42.18       50.24     35.35 o
  -3   9   5       57.08       79.84     31.56 o
  -2   9   5      601.88      567.69     33.59 o
  -1   9   5      763.92      602.04     33.62 o
   0   9   5      393.96      461.54     33.85 o
   1   9   5        2.43       50.86     30.93 o
   2   9   5       70.26       85.84     32.42 o
   3   9   5        0.11        1.32     29.99 o
   4   9   5       11.01       22.85     32.66 o
   5   9   5      156.22      134.39     31.07 o
   6   9   5       17.36       24.78     32.95 o
   7   9   5      122.87      147.01     34.32 o
   8   9   5       36.24       53.52     31.48 o
   9   9   5       33.89       65.28     34.80 o
  10   9   5        1.44        4.17     32.80 o
  11   9   5        0.34        6.54     33.40 o
 -11  10   5        1.65      -14.58     37.84 o
 -10  10   5        1.63        3.55     36.87 o
  -9  10   5        0.57       29.60     40.36 o
  -8  10   5        3.05       30.91     34.66 o
  -7  10   5       14.98       12.39     35.23 o
  -6  10   5       11.68       29.56     35.24 o
  -5  10   5        0.78       -5.98     33.93 o
  -4  10   5        0.31       20.65     30.95 o
  -3  10   5       15.80       27.81     36.63 o
  -2  10   5        2.64       30.80     36.90 o
  -1  10   5       44.39       33.01     33.47 o
   0  10   5      139.51      118.46     34.09 o
   1  10   5      165.54      112.41     28.37 o
   2  10   5      155.15      190.61     32.33 o
   3  10   5       20.16       31.59     33.97 o
   4  10   5        9.78       39.66     37.74 o
   5  10   5       11.32      -13.27     34.81 o
   6  10   5        2.98       54.71     39.82 o
   7  10   5       70.28       78.42     36.40 o
   8  10   5        1.86       34.17     33.72 o
   9  10   5        2.76       46.41     37.88 o
  -7  11   5        0.42       46.11     37.66 o
  -6  11   5        0.11       18.23     40.93 o
  -5  11   5       16.79       77.43     41.27 o
  -4  11   5        2.45       10.91     36.86 o
  -3  11   5        3.49       13.93     39.89 o
  -2  11   5        6.27        1.07     39.97 o
  -1  11   5        4.86       26.74     35.60 o
   0  11   5        8.20       -0.19     35.14 o
   1  11   5        8.41        7.22     31.50 o
   2  11   5        0.10       21.11     32.77 o
   3  11   5       16.46       47.27     47.04 o
   4  11   5        9.58       13.26     31.86 o
   5  11   5        9.97       53.62     36.98 o
 -21   0   6        0.74       22.46     59.88 o
 -20   0   6        4.50       37.21     57.95 o
 -19   0   6      126.97      136.88     55.50 o
 -18   0   6       39.53       45.80     45.00 o
 -17   0   6       39.03      -15.88     43.89 o
 -16   0   6     1449.84     1371.74     59.43 o
 -15   0   6     7488.57     7396.25     67.24 o
 -14   0   6       11.85       44.27     43.98 o
 -13   0   6     3494.37     3495.07    133.68 o
 -12   0   6       30.27       60.72     51.26 o
 -11   0   6     1372.92     1488.04     49.82 o
 -10   0   6      149.23      169.14     37.51 o
  -9   0   6     1615.37     1404.23     54.03 o
  -8   0   6      233.51      297.71     56.16 o
  -7   0   6     1652.54     1566.78     52.40 o
  -6   0   6      280.02      149.52     58.73 o
  -5   0   6      117.28      162.95     53.39 o
  -4   0   6     5365.95     5758.16    139.46 o
  -3   0   6     6852.12     6161.77    111.43 o
  -2   0   6    19618.54    18943.50    241.74 o
  -1   0   6     8200.90     7527.74    226.73 o
   0   0   6     5399.73     5688.67    109.66 o
   1   0   6     1891.83     1969.70     72.39 o
   2   0   6     6156.38     5890.71     92.24 o
   3   0   6      728.92      665.23     61.69 o
   4   0   6      497.26      509.97     57.63 o
   5   0   6     3333.54     3305.36    119.60 o
   6   0   6     3248.81     3299.08     83.81 o
   7   0   6      266.93      326.98     53.06 o
   8   0   6      992.52      929.62     41.11 o
   9   0   6      223.93      133.96     41.26 o
  10   0   6      110.70       92.39     41.52 o
  11   0   6     6514.55     6693.39    172.24 o
  12   0   6      196.54      158.17     43.64 o
  13   0   6      663.02      541.31     53.33 o
  14   0   6      561.93      602.69     51.72 o
  15   0   6       25.66       27.95     43.14 o
  16   0   6       22.41       61.39     40.10 o
  17   0   6        4.60       18.81     55.14 o
  18   0   6        0.46       31.62     56.32 o
 -21   1   6        0.19       26.09     42.47 o
 -20   1   6        0.29       62.85     32.23 o
 -19   1   6        0.65       15.78     34.00 o
 -18   1   6        0.14      -16.50     28.72 o
 -17   1   6       83.35      111.20     33.69 o
 -16   1   6       49.11       88.25     28.36 o
 -15   1   6     1609.49     1725.27     34.13 o
 -14   1   6     3893.91     4079.95     49.19 o
 -13   1   6       32.68       42.02     30.13 o
 -12   1   6      239.28      284.37     34.20 o
 -11   1   6        0.58       18.36     29.79 o
 -10   1   6       90.69      100.56     28.24 o
  -9   1   6      326.49      386.21     32.40 o
  -8   1   6      367.32      422.42     37.08 o
  -7   1   6      124.57       50.98     34.60 o
  -6   1   6     1203.90     1190.94     40.66 o
  -5   1   6     1795.05     1401.11     51.36 o
  -4   1   6      446.22      357.67     45.85 o
  -3   1   6     1613.63     1630.57     51.54 o
  -2   1   6       82.61       79.62     44.31 o
  -1   1   6       51.67       38.11     50.07 o
   0   1   6      309.64      420.08     40.50 o
   1   1   6      603.91      620.33     43.25 o
   2   1   6     2094.98     2076.08     56.04 o
   3   1   6     2376.36     2495.14     45.10 o
   4   1   6     1787.34     1957.34     40.59 o
   5   1   6     1647.07     1641.36     38.62 o
   6   1   6     1834.02     1764.35     35.23 o
   7   1   6      503.74      506.22     35.89 o
   8   1   6     1403.46     1484.83     39.67 o
   9   1   6      156.15      201.08     28.50 o
  10   1   6       44.13      136.16     31.61 o
  11   1   6      794.63      798.10     31.08 o
  12   1   6      758.57      849.53     42.95 o
  13   1   6      308.27      306.19     33.99 o
  14   1   6       62.46      106.29     31.96 o
  15   1   6       73.78       75.03     31.04 o
  16   1   6        0.05       11.68     37.73 o
  17   1   6       10.03        9.44     31.83 o
  18   1   6        1.44       16.65     37.25 o
 -20   2   6        0.08       33.86     30.09 o
 -19   2   6       19.57       39.60     35.84 o
 -18   2   6        7.49       39.80     38.61 o
 -17   2   6        8.87       24.05     29.29 o
 -16   2   6      139.47      151.76     33.09 o
 -15   2   6      362.12      324.20     31.38 o
 -14   2   6       93.12       78.09     29.47 o
 -13   2   6       51.31       33.61     32.59 o
 -12   2   6       87.61       96.70     36.50 o
 -11   2   6      487.80      546.14     31.77 o
 -10   2   6      381.85      399.66     33.97 o
  -9   2   6      339.70      392.61     28.39 o
  -8   2   6      789.57      663.12     33.19 o
  -7   2   6      662.53      773.87     39.99 o
  -6   2   6        0.08        9.06     33.65 o
  -5   2   6       21.72       30.55     34.65 o
  -4   2   6     3007.17     2567.40     53.01 o
  -3   2   6     3169.30     2799.54     59.60 o
  -2   2   6     1479.63     1356.91     55.91 o
  -1   2   6      230.43      199.63     48.20 o
   0   2   6      673.38      615.20     47.15 o
   1   2   6      282.57      255.22     33.80 o
   2   2   6      234.38      194.21     32.86 o
   3   2   6       33.93       65.61     34.19 o
   4   2   6     3359.92     3494.65     59.34 o
   5   2   6     8459.70     8581.13    103.98 o
   6   2   6     6691.23     7096.47     50.70 o
   7   2   6     1793.33     2034.76     38.25 o
   8   2   6      742.83      775.98     28.59 o
   9   2   6      144.26      172.76     28.47 o
  10   2   6     1205.26     1168.23     34.28 o
  11   2   6       78.05      100.78     31.53 o
  12   2   6      426.51      455.95     34.38 o
  13   2   6        1.97        6.33     27.24 o
  14   2   6       45.09       79.58     33.13 o
  15   2   6      103.24       83.10     34.30 o
  16   2   6        5.54       25.88     29.12 o
  17   2   6        2.64       10.91     32.99 o
  18   2   6        2.23       22.23     33.70 o
 -20   3   6        7.57       20.33     37.73 o
 -19   3   6       20.82       52.07     35.70 o
 -18   3   6       55.24       64.52     33.76 o
 -17   3   6       23.69       29.23     34.17 o
 -16   3   6      251.21      275.13     37.56 o
 -15   3   6       15.48       45.45     25.90 o
 -14   3   6       48.34       91.00     32.40 o
 -13   3   6       40.56       27.61     32.19 o
 -12   3   6       62.40       75.68     31.96 o
 -11   3   6      322.72      296.50     30.33 o
 -10   3   6     1243.01     1253.58     36.26 o
  -9   3   6     1031.09     1001.79     32.67 o
  -8   3   6        0.86       24.14     25.27 o
  -7   3   6     1709.39     1627.48     41.46 o
  -6   3   6      656.97      707.17     49.98 o
  -5   3   6       24.14       43.35     41.14 o
  -4   3   6      105.18       78.05     38.05 o
  -3   3   6       33.96       33.56     31.23 o
  -2   3   6      183.75      186.84     41.55 o
  -1   3   6       38.11       64.89     38.85 o
   0   3   6       11.61       10.66     36.74 o
   1   3   6        6.85       30.73     31.43 o
   2   3   6       29.49       38.46     35.53 o
   3   3   6      426.82      422.59     37.85 o
   4   3   6      807.30      740.00     34.37 o
   5   3   6     1280.90     1293.12     34.35 o
   6   3   6     1060.39     1166.47     30.81 o
   7   3   6      339.69      432.57     36.95 o
   8   3   6      549.81      496.81     34.01 o
   9   3   6      219.88      244.20     30.26 o
  10   3   6      126.72      155.73     29.13 o
  11   3   6       71.38       53.92     29.71 o
  12   3   6        7.05       56.60     30.94 o
  13   3   6       48.07       12.31     26.61 o
  14   3   6       43.76       68.95     37.79 o
  15   3   6        0.89       30.72     31.50 o
  16   3   6        4.73       42.30     34.59 o
  17   3   6       39.60       83.81     38.66 o
 -19   4   6        4.13       14.08     30.33 o
 -18   4   6        7.36        5.24     33.86 o
 -17   4   6      142.42      103.48     30.85 o
 -16   4   6        6.28       13.79     31.86 o
 -15   4   6      248.94      220.06     28.46 o
 -14   4   6       30.27       65.61     32.47 o
 -13   4   6       21.65       22.90     36.04 o
 -12   4   6      102.59      188.55     29.10 o
 -11   4   6       18.97       59.97     31.35 o
 -10   4   6        0.99       27.11     35.91 o
  -9   4   6        0.24       -0.56     28.01 o
  -8   4   6       41.25       44.26     29.86 o
  -7   4   6      351.67      344.81     35.45 o
  -6   4   6       39.53       46.35     28.46 o
  -5   4   6      176.98      178.63     29.82 o
  -4   4   6      307.07      271.26     34.30 o
  -3   4   6      432.50      470.77     43.85 o
  -2   4   6      346.81      418.62     36.83 o
  -1   4   6       74.57       98.75     30.98 o
   0   4   6      257.13      253.11     35.25 o
   1   4   6        1.94       19.57     33.95 o
   2   4   6        0.83        8.33     28.38 o
   3   4   6       36.17       31.34     32.44 o
   4   4   6       13.18        9.47     30.58 o
   5   4   6        0.23       26.23     29.46 o
   6   4   6       82.35       89.52     31.26 o
   7   4   6     1241.63     1210.43     32.90 o
   8   4   6       28.98       16.87     34.19 o
   9   4   6       18.03       56.81     42.19 o
  10   4   6       10.83        8.45     40.52 o
  11   4   6      178.07      137.78     42.56 o
  12   4   6       83.60       55.54     33.18 o
  13   4   6       27.95       34.19     33.32 o
  14   4   6       25.28       -9.25     32.55 o
  15   4   6        8.56       17.16     32.50 o
  16   4   6       36.01       31.84     37.42 o
  17   4   6        2.22       47.34     29.60 o
 -19   5   6        0.26       34.56     37.48 o
 -18   5   6        1.83        2.40     35.74 o
 -17   5   6       12.82        7.66     38.51 o
 -16   5   6       36.57       18.54     30.56 o
 -15   5   6       42.51       31.97     29.81 o
 -14   5   6      226.40      128.67     30.09 o
 -13   5   6        5.04       46.04     31.51 o
 -12   5   6       18.98       18.40     32.07 o
 -11   5   6       38.03       15.88     34.30 o
 -10   5   6      443.12      415.08     29.42 o
  -9   5   6       46.32       49.05     34.79 o
  -8   5   6        0.16       27.35     30.94 o
  -7   5   6       44.20       80.13     30.78 o
  -6   5   6       54.54       44.19     27.58 o
  -5   5   6     1296.20     1278.87     41.61 o
  -4   5   6      665.08      771.05     30.49 o
  -3   5   6        1.85        9.16     32.71 o
  -2   5   6       22.80       68.96     33.30 o
  -1   5   6       81.92       55.18     26.62 o
   0   5   6      774.32      809.87     34.01 o
   1   5   6        2.21        8.09     28.71 o
   2   5   6        0.12       39.90     28.05 o
   3   5   6       17.81       33.22     28.29 o
   4   5   6        3.35       16.72     28.90 o
   5   5   6       36.85       41.97     26.67 o
   6   5   6       82.79      103.09     26.12 o
   7   5   6       17.51       12.26     30.55 o
   8   5   6       20.06       30.69     28.53 o
   9   5   6        8.46        2.59     24.43 o
  10   5   6       13.34       57.09     28.42 o
  11   5   6      256.91      243.37     30.50 o
  12   5   6     1109.88      972.21     34.00 o
  13   5   6        1.06       27.74     32.06 o
  14   5   6       39.22       30.26     31.70 o
  15   5   6       48.39       11.70     33.07 o
  16   5   6        0.07       17.90     37.11 o
 -18   6   6       24.91       74.05     41.04 o
 -17   6   6        1.30       45.52     36.40 o
 -16   6   6       35.43       41.19     33.52 o
 -15   6   6        7.17        7.60     35.73 o
 -14   6   6      250.11      168.60     34.64 o
 -13   6   6       82.75      103.84     33.50 o
 -12   6   6      118.01      137.47     32.82 o
 -11   6   6      544.09      542.93     31.18 o
 -10   6   6        0.04        9.33     31.45 o
  -9   6   6     3157.15     3188.67     58.09 o
  -8   6   6      170.53      193.60     31.72 o
  -7   6   6       23.58       70.52     32.04 o
  -6   6   6      471.27      442.56     35.92 o
  -5   6   6       17.10       51.45     30.52 o
  -4   6   6       58.33       84.41     32.99 o
  -3   6   6       26.11       57.66     33.81 o
  -2   6   6       92.39      104.64     29.99 o
  -1   6   6        8.37       22.10     33.27 o
   0   6   6      417.32      464.14     29.58 o
   1   6   6      235.25      239.73     31.13 o
   2   6   6      162.34      138.53     31.03 o
   3   6   6      927.35      942.66     33.07 o
   4   6   6       84.10       75.15     29.13 o
   5   6   6       12.37       38.23     28.89 o
   6   6   6       26.75       54.77     31.05 o
   7   6   6      474.23      432.53     30.48 o
   8   6   6     1690.63     1701.07     47.89 o
   9   6   6      416.05      403.32     36.10 o
  10   6   6      217.42      243.01     30.56 o
  11   6   6      726.23      731.65     35.95 o
  12   6   6      128.57      127.87     32.79 o
  13   6   6       42.57       36.01     32.38 o
  14   6   6        6.91       32.26     30.19 o
  15   6   6        2.26       19.99     34.08 o
 -17   7   6        4.50       10.07     34.71 o
 -16   7   6       14.06       36.29     36.38 o
 -15   7   6        6.00       22.70     31.64 o
 -14   7   6       21.08        1.51     33.91 o
 -13   7   6      146.80      151.84     37.94 o
 -12   7   6      692.10      651.62     31.61 o
 -11   7   6       61.84       49.26     32.04 o
 -10   7   6      955.91      922.32     33.71 o
  -9   7   6     2372.71     2317.12     99.55 o
  -8   7   6     1695.89     1809.85     42.60 o
  -7   7   6        2.31       33.19     34.49 o
  -6   7   6      492.72      458.84     30.08 o
  -5   7   6      160.27      164.73     30.74 o
  -4   7   6        0.00        3.82     29.21 o
  -3   7   6      148.61      135.70     30.37 o
  -2   7   6        8.62       32.04     33.97 o
  -1   7   6       13.58       53.53     33.82 o
   0   7   6        0.19       11.28     33.40 o
   1   7   6       49.37       98.74     30.48 o
   2   7   6       89.03       79.54     34.39 o
   3   7   6       73.07       41.45     35.04 o
   4   7   6     1101.74     1101.30     40.67 o
   5   7   6       14.00       31.46     31.82 o
   6   7   6      161.68      179.06     31.26 o
   7   7   6       26.65       39.82     32.47 o
   8   7   6      163.41      134.82     36.83 o
   9   7   6       31.67       77.69     36.04 o
  10   7   6       80.77       62.24     30.90 o
  11   7   6       35.17       83.06     40.52 o
  12   7   6       68.38       31.77     31.84 o
  13   7   6        1.55       -0.87     34.89 o
  14   7   6        1.95       -4.17     41.94 o
 -15   8   6       69.27       29.48     38.44 o
 -14   8   6       30.69       36.41     36.46 o
 -13   8   6       22.89        7.30     31.75 o
 -12   8   6       64.81       41.21     35.87 o
 -11   8   6       82.68      111.72     34.66 o
 -10   8   6      433.71      348.10     38.31 o
  -9   8   6      198.84      167.89     30.62 o
  -8   8   6       33.15       53.64     33.62 o
  -7   8   6       53.97       65.08     33.06 o
  -6   8   6        0.01       -5.22     31.97 o
  -5   8   6        0.13       13.75     36.00 o
  -4   8   6       18.16       15.98     39.99 o
  -3   8   6       41.12       52.56     31.06 o
  -2   8   6       98.59      131.43     28.71 o
  -1   8   6       41.38       49.75     33.69 o
   0   8   6       16.49       41.44     30.46 o
   1   8   6      114.71      154.49     34.32 o
   2   8   6      237.97      233.61     31.21 o
   3   8   6      434.95      435.88     35.59 o
   4   8   6       74.23       62.87     27.25 o
   5   8   6       70.58       59.96     32.13 o
   6   8   6       81.53       99.47     36.06 o
   7   8   6       17.55       44.97     31.82 o
   8   8   6      112.00      157.61     36.86 o
   9   8   6        3.16       47.66     37.88 o
  10   8   6       14.99       13.58     33.73 o
  11   8   6       50.85       22.47     34.54 o
  12   8   6       35.93       71.82     31.56 o
  13   8   6       59.83       96.97     59.57 o
 -13   9   6      142.99      103.73     38.02 o
 -12   9   6        9.49       24.55     36.09 o
 -11   9   6        2.37       84.83     34.59 o
 -10   9   6       18.94       27.02     39.18 o
  -9   9   6        3.14       22.11     37.95 o
  -8   9   6        4.34       13.42     29.65 o
  -7   9   6       25.73       36.99     33.26 o
  -6   9   6       13.67       70.21     31.97 o
  -5   9   6       63.56       50.64     32.42 o
  -4   9   6        0.47       13.09     35.29 o
  -3   9   6       17.72       34.90     35.72 o
  -2   9   6      267.82      260.20     36.51 o
  -1   9   6      194.67      165.08     35.88 o
   0   9   6       80.02       95.25     31.31 o
   1   9   6      230.60      243.91     29.86 o
   2   9   6        7.03       33.91     35.86 o
   3   9   6       67.21       61.68     33.99 o
   4   9   6       26.16       18.60     30.40 o
   5   9   6        9.19       53.55     33.94 o
   6   9   6        0.40       -2.36     33.21 o
   7   9   6       18.53       31.45     38.03 o
   8   9   6       54.28       44.20     29.63 o
   9   9   6       29.28       67.13     39.83 o
  10   9   6      103.32      116.75     40.17 o
  11   9   6       43.94       87.78     37.67 o
 -11  10   6       14.65       29.02     42.19 o
 -10  10   6       16.88       24.68     41.37 o
  -9  10   6        0.01        5.06     31.67 o
  -8  10   6       43.64       50.67     37.41 o
  -7  10   6        2.01       22.41     34.95 o
  -6  10   6       22.01       61.46     35.04 o
  -5  10   6       29.30       52.06     34.20 o
  -4  10   6       66.18      141.45     65.69 o
  -3  10   6        0.01       37.48     37.04 o
  -2  10   6       63.48       84.40     38.55 o
  -1  10   6       10.07       40.59     33.37 o
   0  10   6        0.15        8.46     32.39 o
   1  10   6       10.07      -17.12     33.29 o
   2  10   6       13.23       35.09     37.42 o
   3  10   6        1.43       -1.75     37.30 o
   4  10   6        0.02       28.04     35.08 o
   5  10   6       43.24       37.26     34.17 o
   6  10   6        2.37       57.36     35.56 o
   7  10   6        1.53       45.78     40.28 o
   8  10   6       61.56       60.63     34.68 o
  -7  11   6       10.23       27.54     34.61 o
  -6  11   6       19.43       50.95     35.18 o
  -5  11   6        0.00      -14.99     43.36 o
  -4  11   6        0.09       38.69     42.31 o
  -3  11   6        3.56       18.40     47.92 o
  -2  11   6        0.14        1.74     32.56 o
  -1  11   6       22.69       49.07     35.93 o
   0  11   6       27.94       29.69     36.56 o
   1  11   6        2.49        6.48     40.33 o
   2  11   6        0.18       39.73     40.92 o
   3  11   6        2.64       38.68     48.13 o
   4  11   6        2.29       -5.83     33.53 o
 -21   1   7       12.86       79.42     42.94 o
 -20   1   7        0.26       59.93     40.91 o
 -19   1   7       23.74       24.68     31.99 o
 -18   1   7       20.48       53.54     41.32 o
 -17   1   7        1.26       23.84     30.44 o
 -16   1   7       40.69       37.76     31.42 o
 -15   1   7       88.67      124.66     30.73 o
 -14   1   7       16.63       13.48     27.91 o
 -13   1   7       54.69       79.42     30.56 o
 -12   1   7       78.60       71.02     30.49 o
 -11   1   7      560.94      547.72     32.57 o
 -10   1   7        4.14       34.00     32.33 o
  -9   1   7        0.44       28.38     33.96 o
  -8   1   7     2127.65     1934.68     43.39 o
  -7   1   7     8069.59     7631.65     66.00 o
  -6   1   7     2326.50     2229.33     49.76 o
  -5   1   7      810.46      901.20     47.06 o
  -4   1   7     5638.80     5208.38     65.68 o
  -3   1   7    12433.25    12192.36    141.77 o
  -2   1   7     1620.34     1564.51     53.65 o
  -1   1   7     4815.63     4433.10     68.10 o
   0   1   7     2273.20     2229.69     56.51 o
   1   1   7      130.63      158.35     41.23 o
   2   1   7      157.44      161.79     34.98 o
   3   1   7      270.37      278.31     33.40 o
   4   1   7       11.16       11.90     35.68 o
   5   1   7      570.41      600.85     38.90 o
   6   1   7      602.81      686.79     34.01 o
   7   1   7      434.25      423.52     32.13 o
   8   1   7      134.77      166.21     30.60 o
   9   1   7      582.09      602.54     31.91 o
  10   1   7      535.19      541.60     37.74 o
  11   1   7      742.84      728.32     29.54 o
  12   1   7      163.93      185.72     33.07 o
  13   1   7      353.85      332.25     34.04 o
  14   1   7       27.85       -7.50     29.94 o
  15   1   7       89.94       48.50     39.19 o
  16   1   7        0.63       75.86     34.42 o
  17   1   7        4.38       23.96     35.84 o
  18   1   7       43.69       59.12     31.54 o
 -20   2   7        0.32       22.21     35.57 o
 -19   2   7        0.67       60.74     33.36 o
 -18   2   7       33.10       58.32     29.24 o
 -17   2   7        0.66       58.64     37.49 o
 -16   2   7        8.91       58.26     33.60 o
 -15   2   7       17.37        8.02     28.70 o
 -14   2   7      199.58      197.84     33.74 o
 -13   2   7      200.81      218.79     29.87 o
 -12   2   7       34.20       99.86     29.67 o
 -11   2   7        0.17       24.09     36.52 o
 -10   2   7     1041.95      959.45     33.67 o
  -9   2   7      942.39     1009.67     36.93 o
  -8   2   7     3245.46     3632.78     83.91 o
  -7   2   7      909.83      886.52     37.37 o
  -6   2   7     1278.50     1489.01     43.39 o
  -5   2   7       21.25       11.15     33.03 o
  -4   2   7       18.38       38.11     36.44 o
  -3   2   7     5524.86     5606.48     94.20 o
  -2   2   7      189.18      329.88     39.32 o
  -1   2   7     2530.68     2617.07     67.85 o
   0   2   7      225.28      191.88     37.33 o
   1   2   7      333.63      279.50     39.44 o
   2   2   7      135.87       85.04     33.33 o
   3   2   7       10.32       38.00     30.01 o
   4   2   7      650.98      725.57     41.62 o
   5   2   7      467.88      381.80     37.13 o
   6   2   7      510.09      500.66     31.21 o
   7   2   7      116.64      111.96     28.67 o
   8   2   7        8.24       36.12     35.47 o
   9   2   7      232.02      251.72     32.74 o
  10   2   7        2.74       24.79     37.19 o
  11   2   7        4.14       26.45     29.59 o
  12   2   7      111.33      134.38     28.47 o
  13   2   7       33.11       53.70     30.25 o
  14   2   7        7.46       32.60     27.90 o
  15   2   7        0.33       15.66     30.73 o
  16   2   7       21.21       72.92     38.43 o
  17   2   7       99.53      120.67     34.01 o
 -20   3   7        0.17       42.33     37.56 o
 -19   3   7        1.87       34.16     35.27 o
 -18   3   7        0.09       -1.82     31.46 o
 -17   3   7        0.15       29.57     31.59 o
 -16   3   7       20.72       62.25     33.68 o
 -15   3   7        1.20      -10.57     32.78 o
 -14   3   7       20.34        9.42     36.86 o
 -13   3   7       42.09       62.13     29.22 o
 -12   3   7      107.26      145.04     35.86 o
 -11   3   7      172.89      166.86     28.23 o
 -10   3   7        1.06       22.01     36.21 o
  -9   3   7      406.04      424.53     30.98 o
  -8   3   7      357.64      425.55     29.30 o
  -7   3   7      343.92      358.88     32.93 o
  -6   3   7     1142.55     1092.90     40.72 o
  -5   3   7       61.89       44.79     43.92 o
  -4   3   7      444.64      386.66     36.68 o
  -3   3   7       26.17        9.31     41.67 o
  -2   3   7      296.89      306.74     36.36 o
  -1   3   7      148.00       95.29     33.84 o
   0   3   7        1.54        2.00     36.08 o
   1   3   7       32.34       37.87     32.59 o
   2   3   7       65.66       56.99     41.84 o
   3   3   7       70.97       25.17     28.92 o
   4   3   7       70.20      127.44     29.82 o
   5   3   7        0.05       34.73     26.82 o
   6   3   7      121.48      151.18     26.15 o
   7   3   7        4.99       56.11     40.41 o
   8   3   7        0.77        8.85     31.57 o
   9   3   7       74.31       58.29     28.98 o
  10   3   7       40.85       94.96     29.37 o
  11   3   7       81.36       73.90     31.06 o
  12   3   7        6.29       65.72     33.83 o
  13   3   7       73.43       97.43     28.69 o
  14   3   7        0.57      -16.80     30.99 o
  15   3   7       31.42       46.89     31.50 o
  16   3   7       18.71      -16.62     32.64 o
  17   3   7       60.76       52.72     42.75 o
 -20   4   7        2.22      -18.93     84.97 o
 -19   4   7       32.57        7.94     41.06 o
 -18   4   7        8.25       69.83     35.02 o
 -17   4   7        4.32       54.82     38.33 o
 -16   4   7        3.25       17.48     29.87 o
 -15   4   7       11.79       26.44     29.85 o
 -14   4   7        4.16       18.32     33.04 o
 -13   4   7        1.51       27.02     31.46 o
 -12   4   7       79.20       63.60     28.93 o
 -11   4   7       24.08       62.18     31.99 o
 -10   4   7       55.31       39.50     28.96 o
  -9   4   7      526.68      488.34     36.41 o
  -8   4   7       25.37       43.54     30.71 o
  -7   4   7      788.78      820.28     36.77 o
  -6   4   7      988.88      941.23     31.78 o
  -5   4   7     2146.91     2031.61     40.49 o
  -4   4   7      586.74      596.79     34.93 o
  -3   4   7     1054.54     1130.95     42.01 o
  -2   4   7      112.16      147.06     29.14 o
  -1   4   7      524.73      566.89     30.77 o
   0   4   7        0.57       30.16     34.84 o
   1   4   7      662.61      609.47     31.93 o
   2   4   7      685.92      607.96     29.19 o
   3   4   7       66.29       81.07     25.03 o
   4   4   7      102.25      125.57     28.07 o
   5   4   7       20.82       17.54     30.63 o
   6   4   7       37.52       91.04     34.38 o
   7   4   7        5.18       -1.48     26.31 o
   8   4   7       82.30       44.26     29.12 o
   9   4   7       24.50       66.64     31.07 o
  10   4   7        4.14        3.84     31.11 o
  11   4   7      148.79      185.58     40.37 o
  12   4   7      373.91      381.78     34.91 o
  13   4   7      163.24      155.72     35.13 o
  14   4   7        0.37       18.95     29.80 o
  15   4   7      145.89      146.87     33.04 o
  16   4   7       29.71       56.12     33.08 o
 -19   5   7       21.29       25.45     37.40 o
 -18   5   7        3.79       36.98     36.44 o
 -17   5   7        0.01       -4.68     29.05 o
 -16   5   7        6.98       15.00     33.51 o
 -15   5   7      101.00       74.27     37.26 o
 -14   5   7      281.56      254.26     33.48 o
 -13   5   7        8.29       18.04     31.03 o
 -12   5   7      130.35      129.80     31.70 o
 -11   5   7       14.62       54.36     34.74 o
 -10   5   7       82.10       93.74     30.09 o
  -9   5   7       14.51       26.90     30.09 o
  -8   5   7      217.48      183.15     28.71 o
  -7   5   7       12.74       -1.33     30.29 o
  -6   5   7      205.33      164.42     30.19 o
  -5   5   7      992.12     1016.31     35.80 o
  -4   5   7     1577.22     1757.90     44.41 o
  -3   5   7     3307.55     3335.49     49.06 o
  -2   5   7      309.85      331.92     34.21 o
  -1   5   7     1233.25     1250.30     39.75 o
   0   5   7       91.88      132.51     29.49 o
   1   5   7      585.14      583.46     31.51 o
   2   5   7       24.86       24.48     29.36 o
   3   5   7      195.35      173.33     34.59 o
   4   5   7      149.12      140.83     28.85 o
   5   5   7        3.11       55.28     31.77 o
   6   5   7       20.31       37.17     28.13 o
   7   5   7       14.58       16.79     27.69 o
   8   5   7       76.92      116.84     31.03 o
   9   5   7       16.27       55.22     44.45 o
  10   5   7      128.25      196.79     32.41 o
  11   5   7        8.23       12.67     32.48 o
  12   5   7       59.15       47.57     30.81 o
  13   5   7       27.70       56.79     29.11 o
  14   5   7       27.76       18.81     35.61 o
  15   5   7        4.21        9.53     30.27 o
  16   5   7        2.50       24.86     37.09 o
 -18   6   7        0.27       28.33     36.58 o
 -17   6   7       11.82       56.06     40.63 o
 -16   6   7       20.77       23.06     33.96 o
 -15   6   7       73.37       45.54     30.63 o
 -14   6   7       41.67       14.31     29.78 o
 -13   6   7       71.45       90.34     32.08 o
 -12   6   7       25.37        6.01     31.17 o
 -11   6   7        3.09        9.32     29.71 o
 -10   6   7     1622.10     1679.58     36.26 o
  -9   6   7     2764.94     2684.43     41.56 o
  -8   6   7     1395.64     1478.18     38.32 o
  -7   6   7       48.80       76.22     29.92 o
  -6   6   7      136.68      148.55     31.08 o
  -5   6   7      851.69      856.88     34.71 o
  -4   6   7      366.45      445.91     38.06 o
  -3   6   7      189.85      188.42     34.81 o
  -2   6   7      370.65      375.60     31.29 o
  -1   6   7      255.84      259.20     29.07 o
   0   6   7       15.05       46.78     33.19 o
   1   6   7      128.51      113.13     30.27 o
   2   6   7       83.84      103.01     30.31 o
   3   6   7      111.41      120.25     29.47 o
   4   6   7       17.60       15.24     28.05 o
   5   6   7      210.33      196.22     30.08 o
   6   6   7       15.25       43.03     24.71 o
   7   6   7      101.12      130.44     35.46 o
   8   6   7       91.85       93.41     31.91 o
   9   6   7       12.01       11.80     29.00 o
  10   6   7       20.62       45.87     25.71 o
  11   6   7       34.91       46.00     30.39 o
  12   6   7       94.84       81.41     35.16 o
  13   6   7       32.39       -1.18     32.51 o
  14   6   7       19.62      -21.48     30.77 o
  15   6   7        1.59       30.25     34.33 o
 -17   7   7        5.91       -5.65     42.29 o
 -16   7   7        0.96       25.37     40.92 o
 -15   7   7        5.25       61.76     39.10 o
 -14   7   7        1.30        1.49     34.21 o
 -13   7   7        4.12        6.55     33.41 o
 -12   7   7        6.62       -2.59     32.75 o
 -11   7   7        0.43        6.31     32.48 o
 -10   7   7        1.40       19.62     31.53 o
  -9   7   7     3767.80     3929.63     98.35 o
  -8   7   7     2123.94     2280.70     48.66 o
  -7   7   7     2099.41     2149.65     43.25 o
  -6   7   7      109.28       80.50     28.77 o
  -5   7   7      215.96      252.88     36.18 o
  -4   7   7      166.83      182.00     32.07 o
  -3   7   7      148.71      103.38     36.72 o
  -2   7   7       32.07       62.99     29.22 o
  -1   7   7       23.49       20.24     29.77 o
   0   7   7        1.76       26.68     33.29 o
   1   7   7       28.62       28.19     29.64 o
   2   7   7      154.88      178.21     30.41 o
   3   7   7      712.19      693.92     33.03 o
   4   7   7       48.10       55.62     34.99 o
   5   7   7      305.15      318.02     32.27 o
   6   7   7      887.04      815.96     35.39 o
   7   7   7       79.60       92.31     31.89 o
   8   7   7       71.36       99.13     32.60 o
   9   7   7       20.66       83.19     36.02 o
  10   7   7       23.87        2.89     28.33 o
  11   7   7        0.36       14.15     38.17 o
  12   7   7       31.87       36.54     28.17 o
  13   7   7       26.28       44.94     34.23 o
  14   7   7        0.06       19.02     29.32 o
 -15   8   7       14.91       -4.67     33.87 o
 -14   8   7       24.73       32.48     31.86 o
 -13   8   7       23.44       34.51     34.85 o
 -12   8   7       13.69      -10.35     38.87 o
 -11   8   7        2.92       14.56     33.95 o
 -10   8   7        9.03       49.28     32.41 o
  -9   8   7      218.29      262.18     37.29 o
  -8   8   7     2976.51     2941.53     47.72 o
  -7   8   7      551.32      499.94     36.16 o
  -6   8   7       78.19      119.13     32.74 o
  -5   8   7      102.94       69.99     33.48 o
  -4   8   7       12.57       21.81     34.39 o
  -3   8   7      121.62      125.46     32.33 o
  -2   8   7        8.21      -14.27     34.79 o
  -1   8   7       41.37       53.24     36.06 o
   0   8   7        3.08       16.80     27.36 o
   1   8   7        2.42        9.64     29.99 o
   2   8   7       64.71      107.25     29.96 o
   3   8   7      101.23      116.61     35.84 o
   4   8   7        5.78       27.37     36.00 o
   5   8   7       59.62      104.54     35.47 o
   6   8   7      139.97      144.31     32.98 o
   7   8   7        0.23       60.52     32.74 o
   8   8   7        1.53       45.62     33.09 o
   9   8   7       15.86       32.33     38.05 o
  10   8   7       25.90       62.65     32.95 o
  11   8   7       84.44       76.58     40.53 o
  12   8   7       19.66       18.44     36.15 o
 -13   9   7        1.30       14.57     37.26 o
 -12   9   7        1.65       16.12     40.13 o
 -11   9   7        0.58       26.00     38.88 o
 -10   9   7       42.48       35.00     33.98 o
  -9   9   7      146.53       83.17     35.30 o
  -8   9   7       88.17      123.22     40.88 o
  -7   9   7       51.27       91.64     36.37 o
  -6   9   7       16.00       12.45     33.44 o
  -5   9   7      522.02      536.26     40.05 o
  -4   9   7       37.30        6.38     32.08 o
  -3   9   7       52.90       48.03     30.18 o
  -2   9   7      135.73      101.30     32.56 o
  -1   9   7      280.34      302.72     36.84 o
   0   9   7      148.92      163.61     39.50 o
   1   9   7       70.06       84.47     32.08 o
   2   9   7        1.23       11.62     31.31 o
   3   9   7       50.91       61.05     32.39 o
   4   9   7        3.80       39.77     29.73 o
   5   9   7        0.85        4.29     30.33 o
   6   9   7       43.56       74.84     37.89 o
   7   9   7       11.17       24.84     33.91 o
   8   9   7       34.94       36.75     30.23 o
   9   9   7       30.71       41.63     39.93 o
  10   9   7        1.14       -3.61     31.72 o
 -11  10   7        1.82       33.95     42.58 o
 -10  10   7       30.02       41.10     37.65 o
  -9  10   7        1.61      -13.18     35.15 o
  -8  10   7        1.78       37.66     38.82 o
  -7  10   7        0.13       14.88     30.93 o
  -6  10   7       15.17       26.26     35.85 o
  -5  10   7        8.96       13.67     33.95 o
  -4  10   7        1.71        8.10     38.19 o
  -3  10   7        1.04       65.37     37.74 o
  -2  10   7        6.89       49.74     33.25 o
  -1  10   7        5.27       28.24     32.99 o
   0  10   7       17.04       21.81     33.59 o
   1  10   7        2.10       43.18     37.59 o
   2  10   7        8.66       51.38     37.82 o
   3  10   7       10.80       -0.30     44.26 o
   4  10   7        0.00       40.04     39.31 o
   5  10   7       55.51       58.59     35.01 o
   6  10   7        5.59       28.31     33.30 o
   7  10   7        0.00       26.57     31.14 o
   8  10   7        5.68       59.11     37.40 o
  -7  11   7      120.43       87.04     39.11 o
  -6  11   7       95.57       68.58     42.15 o
  -5  11   7        4.82       27.34     42.04 o
  -4  11   7       24.04       14.28     37.06 o
  -3  11   7       48.26        0.23     40.49 o
  -2  11   7       31.27       45.70     34.94 o
  -1  11   7        1.31        6.70     41.65 o
   0  11   7        0.62       62.84     37.46 o
   1  11   7       43.35       27.31     41.54 o
   2  11   7        6.84      -13.43     36.41 o
   3  11   7       11.31       -7.42     42.25 o
   4  11   7       15.89       40.79     34.31 o
 -21   0   8       30.45       95.63     58.71 o
 -20   0   8       44.95       78.98     56.16 o
 -19   0   8      142.48      159.18     47.75 o
 -18   0   8      346.86      284.60     54.83 o
 -17   0   8        2.13       32.90     51.91 o
 -16   0   8      276.70      226.44     53.39 o
 -15   0   8      674.55      640.06     61.65 o
 -14   0   8      129.09       62.52     67.88 o
 -13   0   8        3.86       35.65     54.48 o
 -12   0   8       36.31       49.92     36.23 o
 -11   0   8       42.06       31.71     43.12 o
 -10   0   8        0.13       38.93     41.42 o
  -9   0   8      491.99      422.99     40.78 o
  -8   0   8      820.55      728.92     48.42 o
  -7   0   8      694.57      638.06     49.40 o
  -6   0   8     3645.26     3367.29     70.05 o
  -5   0   8     3668.63     3290.64     84.97 o
  -4   0   8    13247.40    12909.99    135.01 o
  -3   0   8   212095.91   210893.13    536.93 o
  -2   0   8   481507.00   460209.78   1583.22 o
  -1   0   8    34835.66    37351.95    219.59 o
   0   0   8     1735.36     1872.31     71.28 o
   1   0   8     7505.27     6496.30    134.38 o
   2   0   8       87.23       76.04     53.95 o
   3   0   8     5862.54     5341.81    102.05 o
   4   0   8     1167.18      934.67     48.59 o
   5   0   8      243.21      167.48     36.82 o
   6   0   8      404.90      380.85     51.54 o
   7   0   8      510.53      597.54     53.59 o
   8   0   8      152.06      182.40     50.53 o
   9   0   8        5.91       18.83     51.19 o
  10   0   8       60.37       81.41     36.28 o
  11   0   8      454.92      469.57     44.38 o
  12   0   8     1247.49     1328.14     57.78 o
  13   0   8       52.13       63.21     41.60 o
  14   0   8        7.19       13.50     43.03 o
  15   0   8      131.80      176.87     39.49 o
  16   0   8      125.66      194.44     39.66 o
  17   0   8      147.11      147.29     57.37 o
 -21   1   8        0.29       50.35     31.66 o
 -20   1   8        1.77       12.69     29.70 o
 -19   1   8       30.62       72.39     32.55 o
 -18   1   8       26.01       81.23     38.40 o
 -17   1   8        1.34       20.28     33.50 o
 -16   1   8      120.13      140.93     28.03 o
 -15   1   8     1445.78     1579.84     38.91 o
 -14   1   8        0.71       32.66     30.00 o
 -13   1   8      361.99      383.96     32.12 o
 -12   1   8       44.75       93.93     32.89 o
 -11   1   8       55.29       21.44     29.45 o
 -10   1   8      239.65      240.90     32.73 o
  -9   1   8      162.07      209.21     31.29 o
  -8   1   8      228.38      223.14     34.49 o
  -7   1   8        3.26       14.66     33.02 o
  -6   1   8      452.00      397.77     40.61 o
  -5   1   8       16.47       17.32     39.81 o
  -4   1   8    28245.52    26949.98    365.05 o
  -3   1   8    50512.29    51301.32    186.87 o
  -2   1   8    10288.51    10101.22     91.68 o
  -1   1   8    60389.71    61650.59    806.29 o
   0   1   8     4624.44     3968.71     59.38 o
   1   1   8     6386.52     5706.87    100.31 o
   2   1   8      167.84       91.30     30.54 o
   3   1   8       11.02      122.27     33.82 o
   4   1   8        3.56      -15.62     29.40 o
   5   1   8      583.70      551.28     32.41 o
   6   1   8      104.22      167.13     29.05 o
   7   1   8        7.05       17.90     26.59 o
   8   1   8       79.78       87.57     28.61 o
   9   1   8      514.73      486.64     32.93 o
  10   1   8      597.13      589.97     30.82 o
  11   1   8        4.31       12.16     29.69 o
  12   1   8       73.13       86.84     27.77 o
  13   1   8       34.04       40.93     32.28 o
  14   1   8       58.05       46.92     30.69 o
  15   1   8       22.79       38.30     34.29 o
  16   1   8        9.31       38.36     31.40 o
  17   1   8      117.63       91.39     33.78 o
 -21   2   8        4.31       37.40     61.88 o
 -20   2   8        1.26       32.45     30.34 o
 -19   2   8       79.23       69.99     35.30 o
 -18   2   8        0.14       37.69     38.23 o
 -17   2   8       30.83       69.29     33.70 o
 -16   2   8       21.31       49.77     32.30 o
 -15   2   8        0.25       16.53     33.89 o
 -14   2   8       72.22       77.38     32.37 o
 -13   2   8      120.27      128.56     36.20 o
 -12   2   8        6.73       57.93     32.93 o
 -11   2   8       15.69       39.23     32.74 o
 -10   2   8       71.62       73.53     27.21 o
  -9   2   8      831.94      745.53     35.24 o
  -8   2   8      436.36      448.51     32.60 o
  -7   2   8       24.02       74.41     32.54 o
  -6   2   8      618.82      603.59     32.71 o
  -5   2   8      128.11      175.17     35.03 o
  -4   2   8       53.02       55.41     38.29 o
  -3   2   8     3001.48     2681.51     67.59 o
  -2   2   8        0.16       32.61     40.47 o
  -1   2   8     9979.75     9139.08     83.12 o
   0   2   8     1486.36     1346.76     42.14 o
   1   2   8      135.97      199.93     33.15 o
   2   2   8       75.47       82.53     30.69 o
   3   2   8      673.39      830.75     36.49 o
   4   2   8     2583.45     2204.93     40.25 o
   5   2   8       92.81       97.86     41.86 o
   6   2   8        2.40       24.36     29.70 o
   7   2   8       27.46       36.82     27.64 o
   8   2   8        0.01       18.61     31.14 o
   9   2   8       99.91       98.07     31.64 o
  10   2   8       38.03       63.57     28.71 o
  11   2   8        1.70       26.88     32.06 o
  12   2   8       53.08       68.42     30.34 o
  13   2   8       66.53       39.45     26.34 o
  14   2   8       50.99       53.39     31.28 o
  15   2   8       11.64       -9.75     38.07 o
  16   2   8        6.80       17.59     32.49 o
  17   2   8       23.06       61.45     33.88 o
 -20   3   8        0.50       24.04     36.72 o
 -19   3   8       16.50       17.71     36.20 o
 -18   3   8      236.82      276.50     36.06 o
 -17   3   8        0.13       31.02     31.36 o
 -16   3   8      211.71      236.78     33.70 o
 -15   3   8      119.13      118.81     32.74 o
 -14   3   8        2.46       51.75     34.68 o
 -13   3   8       79.58       93.86     29.47 o
 -12   3   8       28.14       11.08     28.31 o
 -11   3   8      156.27      197.11     37.40 o
 -10   3   8       67.93       62.25     31.73 o
  -9   3   8     1078.56      973.70     39.32 o
  -8   3   8     1738.78     1779.93     38.50 o
  -7   3   8       27.69       54.60     33.94 o
  -6   3   8        1.83       11.89     31.36 o
  -5   3   8      495.43      426.16     35.82 o
  -4   3   8      133.66      159.47     37.33 o
  -3   3   8     1566.83     1554.85     45.05 o
  -2   3   8      261.62      250.90     39.36 o
  -1   3   8       59.87       66.31     35.10 o
   0   3   8      236.87      169.02     35.55 o
   1   3   8      199.61      227.39     35.56 o
   2   3   8      289.57      212.64     41.93 o
   3   3   8     4022.41     3854.18     81.32 o
   4   3   8       25.35       35.61     32.57 o
   5   3   8      110.77      114.76     28.05 o
   6   3   8      538.14      583.29     36.53 o
   7   3   8        1.09       38.30     36.25 o
   8   3   8        6.44      -14.27     29.01 o
   9   3   8       49.79      101.99     28.21 o
  10   3   8       52.35       57.53     29.47 o
  11   3   8       73.16       83.52     36.93 o
  12   3   8       61.61       43.59     33.39 o
  13   3   8        5.26       32.40     28.33 o
  14   3   8      213.98      219.59     32.37 o
  15   3   8        7.54       40.09     31.39 o
  16   3   8       35.28       64.58     31.47 o
  17   3   8        5.14       19.88     34.48 o
 -20   4   8       26.43      -10.91     38.39 o
 -19   4   8       36.31       35.08     40.78 o
 -18   4   8        0.06      -10.48     29.61 o
 -17   4   8       14.37        8.36     31.05 o
 -16   4   8       47.47       84.53     33.02 o
 -15   4   8      162.72      149.22     33.17 o
 -14   4   8       31.01       51.67     31.48 o
 -13   4   8        7.19       17.90     35.47 o
 -12   4   8       50.18       55.20     28.21 o
 -11   4   8       51.32       48.89     29.01 o
 -10   4   8        1.10      -12.88     31.80 o
  -9   4   8       46.92       60.29     30.24 o
  -8   4   8        7.83       66.86     33.44 o
  -7   4   8       19.44       11.37     33.75 o
  -6   4   8      461.49      524.62     33.43 o
  -5   4   8       20.66       22.94     31.05 o
  -4   4   8      611.53      684.95     35.82 o
  -3   4   8     2121.33     2177.57     41.11 o
  -2   4   8      140.01      196.04     36.71 o
  -1   4   8     4371.66     4594.09     63.28 o
   0   4   8       84.59       91.28     30.30 o
   1   4   8      297.81      339.37     35.29 o
   2   4   8      397.33      392.52     29.88 o
   3   4   8       28.47       54.09     25.88 o
   4   4   8       41.82       50.46     34.03 o
   5   4   8       10.94       37.26     27.18 o
   6   4   8       31.01       57.21     30.13 o
   7   4   8       32.43       48.00     30.35 o
   8   4   8        0.00      -23.22     25.10 o
   9   4   8       22.36       44.85     31.43 o
  10   4   8        4.99       24.48     28.78 o
  11   4   8        2.56        7.98     32.20 o
  12   4   8        3.54       30.04     32.88 o
  13   4   8       93.00      108.63     39.88 o
  14   4   8       17.40       33.30     40.59 o
  15   4   8       61.47       61.00     40.21 o
  16   4   8        0.02      -13.81     38.39 o
 -19   5   8        0.22      -11.63     34.00 o
 -18   5   8       10.96       53.50     31.85 o
 -17   5   8        0.97       42.17     37.80 o
 -16   5   8      154.28      170.07     34.57 o
 -15   5   8       48.45       81.21     32.96 o
 -14   5   8       70.79       85.96     32.03 o
 -13   5   8       77.00       67.31     31.34 o
 -12   5   8       19.25       39.19     31.56 o
 -11   5   8        3.57       15.03     34.77 o
 -10   5   8       81.83       89.64     33.51 o
  -9   5   8       11.90       23.78     30.67 o
  -8   5   8       14.61       19.36     32.70 o
  -7   5   8        7.33      -14.12     26.73 o
  -6   5   8      320.22      352.31     29.92 o
  -5   5   8     1023.74     1009.79     39.65 o
  -4   5   8      179.73      243.09     37.18 o
  -3   5   8     1494.12     1479.69     39.34 o
  -2   5   8      214.82      207.28     32.76 o
  -1   5   8     1709.43     1749.14     39.85 o
   0   5   8      666.07      717.52     36.07 o
   1   5   8     1116.73     1161.96     40.89 o
   2   5   8        5.08       25.42     33.23 o
   3   5   8       20.64       31.82     34.09 o
   4   5   8        0.07        9.81     27.15 o
   5   5   8       15.21       45.87     30.64 o
   6   5   8        0.21       29.87     33.54 o
   7   5   8        0.46        7.88     30.86 o
   8   5   8        0.23      -22.68     28.70 o
   9   5   8        5.84       54.44     35.57 o
  10   5   8        1.22        9.43     31.75 o
  11   5   8       21.05       55.63     35.81 o
  12   5   8       60.85       25.51     29.12 o
  13   5   8        5.15        7.88     34.91 o
  14   5   8        3.17       56.32     32.19 o
  15   5   8        0.03        5.62     35.61 o
 -18   6   8       25.40       15.40     40.11 o
 -17   6   8        5.44       14.13     46.42 o
 -16   6   8       11.99      -11.86     43.46 o
 -15   6   8        3.44      -34.25     37.58 o
 -14   6   8        9.62       18.99     36.78 o
 -13   6   8        5.31       33.29     29.18 o
 -12   6   8        7.25       37.73     35.28 o
 -11   6   8       44.98       83.42     32.20 o
 -10   6   8      304.60      270.70     30.20 o
  -9   6   8        1.81       24.97     31.00 o
  -8   6   8      354.63      343.71     32.79 o
  -7   6   8      255.14      271.52     32.22 o
  -6   6   8      159.39      183.00     31.65 o
  -5   6   8      116.94      124.26     27.39 o
  -4   6   8       42.02       68.49     31.70 o
  -3   6   8      108.98      125.26     34.47 o
  -2   6   8       26.35       69.59     34.56 o
  -1   6   8      102.71      133.33     33.49 o
   0   6   8       52.07       81.89     30.44 o
   1   6   8        6.63       24.97     29.96 o
   2   6   8      936.38      952.38     57.78 o
   3   6   8        4.76       20.18     40.20 o
   4   6   8      497.66      549.10     36.44 o
   5   6   8      227.95      254.88     29.77 o
   6   6   8      253.31      288.01     36.42 o
   7   6   8      392.35      422.85     34.70 o
   8   6   8       33.08       33.66     35.93 o
   9   6   8      120.75       50.68     36.81 o
  10   6   8       16.69       47.46     33.03 o
  11   6   8       91.61       66.80     30.67 o
  12   6   8        1.61       30.23     33.97 o
  13   6   8       26.41       24.65     35.37 o
  14   6   8       16.61       53.80     37.09 o
 -17   7   8       25.44       21.96     31.56 o
 -16   7   8        2.32      -10.44     33.00 o
 -15   7   8        2.80       23.48     31.80 o
 -14   7   8        9.23       21.47     31.17 o
 -13   7   8        0.05       40.42     34.27 o
 -12   7   8      134.98      143.53     37.39 o
 -11   7   8       37.89       75.30     32.64 o
 -10   7   8      602.06      651.42     38.08 o
  -9   7   8     1888.67     1839.75     41.80 o
  -8   7   8     1503.26     1488.27     39.45 o
  -7   7   8       90.56       97.81     31.77 o
  -6   7   8       30.56       35.59     34.67 o
  -5   7   8        0.15       45.23     31.17 o
  -4   7   8      479.71      551.60     36.16 o
  -3   7   8       91.95       68.23     27.76 o
  -2   7   8       13.23       21.47     33.65 o
  -1   7   8      769.16      675.46     33.32 o
   0   7   8      311.42      351.90     31.48 o
   1   7   8      176.21      176.03     31.21 o
   2   7   8      187.01      210.78     31.10 o
   3   7   8      864.54      827.61     34.25 o
   4   7   8     1976.40     1943.75     35.75 o
   5   7   8      872.45      913.56     37.35 o
   6   7   8       54.42       62.63     32.48 o
   7   7   8      284.43      287.95     30.05 o
   8   7   8        0.35       22.40     27.10 o
   9   7   8       43.42       83.16     30.31 o
  10   7   8        7.00        9.22     28.41 o
  11   7   8       18.23       24.06     39.06 o
  12   7   8        0.19       17.56     35.48 o
  13   7   8       44.00       52.35     36.72 o
 -15   8   8        6.19        7.88     37.02 o
 -14   8   8       80.08       51.84     40.40 o
 -13   8   8       10.37       17.66     34.90 o
 -12   8   8        1.11       36.48     34.20 o
 -11   8   8        3.92       21.72     37.47 o
 -10   8   8       15.64       26.32     33.70 o
  -9   8   8        1.79       14.28     41.01 o
  -8   8   8      339.64      358.12     31.99 o
  -7   8   8     1429.78     1426.75     36.21 o
  -6   8   8      976.25     1053.86     39.93 o
  -5   8   8      130.52      117.32     36.25 o
  -4   8   8       14.53       48.64     32.17 o
  -3   8   8        0.64        6.15     34.03 o
  -2   8   8      621.82      584.40     34.24 o
  -1   8   8      125.01      132.10     32.02 o
   0   8   8      133.38      118.03     28.90 o
   1   8   8      639.31      625.60     33.90 o
   2   8   8     1197.26     1308.57     41.50 o
   3   8   8      928.74      888.47     32.38 o
   4   8   8       99.56       59.32     27.75 o
   5   8   8       20.92       52.48     36.12 o
   6   8   8      101.84       60.43     29.44 o
   7   8   8       14.62       37.37     33.21 o
   8   8   8        3.05      -12.36     31.39 o
   9   8   8       11.60       38.85     38.68 o
  10   8   8       16.43        6.33     34.50 o
  11   8   8       62.00      -13.41     34.96 o
  12   8   8       71.42      111.79     42.75 o
 -13   9   8       10.63       11.52     37.92 o
 -12   9   8        0.10        1.45     34.46 o
 -11   9   8        1.65        0.72     34.94 o
 -10   9   8        3.96       27.29     34.90 o
  -9   9   8        2.52        0.28     37.79 o
  -8   9   8       22.83       26.52     33.75 o
  -7   9   8       49.96      100.40     38.30 o
  -6   9   8        0.04       29.42     37.11 o
  -5   9   8       42.92       44.14     29.44 o
  -4   9   8        9.56       32.67     37.66 o
  -3   9   8      368.11      386.57     33.82 o
  -2   9   8       88.96      100.55     32.60 o
  -1   9   8      266.26      295.09     33.79 o
   0   9   8      203.93      194.37     36.74 o
   1   9   8        7.71       22.79     31.74 o
   2   9   8       14.13       37.89     36.10 o
   3   9   8       42.56       71.59     42.49 o
   4   9   8        2.96       32.11     32.80 o
   5   9   8        9.38       17.08     30.35 o
   6   9   8        5.21        2.92     30.52 o
   7   9   8        1.15       18.97     39.25 o
   8   9   8       43.37       30.81     39.64 o
   9   9   8        4.35       30.62     33.81 o
  10   9   8        6.95       32.83     42.18 o
 -11  10   8       14.82       22.52     37.92 o
 -10  10   8        3.69       21.17     36.98 o
  -9  10   8        3.13       -3.58     36.04 o
  -8  10   8       30.27       44.83     37.28 o
  -7  10   8        3.41       -3.56     38.75 o
  -6  10   8       10.26       40.34     41.30 o
  -5  10   8        1.16      -13.54     35.45 o
  -4  10   8        0.32       20.44     38.34 o
  -3  10   8        1.05       17.70     37.51 o
  -2  10   8      121.58      131.73     39.51 o
  -1  10   8       27.15       50.07     33.64 o
   0  10   8        1.09        7.45     33.91 o
   1  10   8        1.12       -0.41     38.89 o
   2  10   8        0.35       -1.04     35.22 o
   3  10   8       24.35       33.71     45.73 o
   4  10   8        6.51        3.98     32.22 o
   5  10   8        0.89       17.55     39.36 o
   6  10   8       16.51       53.90     34.80 o
   7  10   8        0.34       16.96     34.30 o
  -7  11   8       29.04       51.26     69.38 o
  -6  11   8        3.75        6.57     37.44 o
  -5  11   8        0.01       14.22     38.91 o
  -4  11   8       16.48       56.46     42.88 o
  -3  11   8        4.73       26.87     46.79 o
  -2  11   8        0.05       -1.73     37.67 o
  -1  11   8       10.50       37.24     39.83 o
   0  11   8        0.93       37.03     40.98 o
   1  11   8        4.40       20.54     37.73 o
   2  11   8       33.27       29.70     41.66 o
   3  11   8        0.07        2.79     41.51 o
 -21   1   9        2.16       53.24     34.63 o
 -20   1   9        0.50       46.06     36.36 o
 -19   1   9       58.16       38.05     34.28 o
 -18   1   9       53.38       74.31     31.18 o
 -17   1   9      409.81      476.25     32.23 o
 -16   1   9       17.31       61.33     28.54 o
 -15   1   9      170.57      213.22     34.07 o
 -14   1   9      600.57      590.11     35.85 o
 -13   1   9      128.12      156.53     33.64 o
 -12   1   9       56.39       65.81     32.24 o
 -11   1   9      714.62      765.07     35.15 o
 -10   1   9      139.41      134.76     30.46 o
  -9   1   9       13.98       20.96     33.13 o
  -8   1   9        0.42       -3.63     30.75 o
  -7   1   9      374.61      403.65     35.81 o
  -6   1   9      793.19      774.77     37.11 o
  -5   1   9     1142.64     1047.30     41.68 o
  -4   1   9      133.68      154.54     40.12 o
  -3   1   9      135.47      105.99     36.47 o
  -2   1   9      132.27      117.27     33.55 o
  -1   1   9      729.09      683.13     42.15 o
   0   1   9     3214.29     3193.98     59.58 o
   1   1   9     1671.29     1706.72     41.69 o
   2   1   9     6722.52     6351.17     56.49 o
   3   1   9     3362.72     3259.82     56.26 o
   4   1   9      116.55      122.14     32.18 o
   5   1   9       61.96       24.81     31.96 o
   6   1   9       97.05      117.46     28.35 o
   7   1   9       38.69       61.41     30.94 o
   8   1   9       13.14       41.60     32.45 o
   9   1   9      109.01      134.27     33.27 o
  10   1   9      475.61      480.62     47.16 o
  11   1   9      232.42      275.96     31.52 o
  12   1   9      122.20      164.55     36.69 o
  13   1   9       49.49       38.54     30.28 o
  14   1   9       45.59       54.27     30.41 o
  15   1   9       40.27       60.22     31.02 o
  16   1   9        3.71      -20.75     39.94 o
  17   1   9        5.37       35.14     36.63 o
 -21   2   9       42.46       54.04     44.30 o
 -20   2   9       23.30      -35.11     34.60 o
 -19   2   9        1.19       39.27     55.65 o
 -18   2   9       39.04      -31.53     32.74 o
 -17   2   9       19.46       45.38     34.70 o
 -16   2   9       18.16       41.59     38.26 o
 -15   2   9       29.08       49.68     30.91 o
 -14   2   9      160.09      229.08     33.11 o
 -13   2   9      271.23      314.09     33.71 o
 -12   2   9      202.32      202.57     29.93 o
 -11   2   9      610.78      665.00     34.59 o
 -10   2   9      644.81      684.59     38.78 o
  -9   2   9      375.88      440.48     36.95 o
  -8   2   9       42.06       84.51     32.65 o
  -7   2   9      136.05      135.45     32.79 o
  -6   2   9      217.96      248.98     35.34 o
  -5   2   9        8.19       24.03     30.10 o
  -4   2   9      351.29      300.43     43.87 o
  -3   2   9     1123.33     1051.34     49.04 o
  -2   2   9      608.97      579.42     45.77 o
  -1   2   9      794.13      765.21     43.24 o
   0   2   9      304.36      338.09     33.21 o
   1   2   9      885.37      818.69     45.13 o
   2   2   9      689.61      848.91     38.69 o
   3   2   9     1665.33     1684.24     39.20 o
   4   2   9      413.40      511.00     32.11 o
   5   2   9     3767.07     3999.72     53.20 o
   6   2   9      570.44      526.83     30.61 o
   7   2   9      710.45      779.05     30.20 o
   8   2   9        4.88       66.13     32.00 o
   9   2   9      100.01      130.39     31.97 o
  10   2   9        0.01       32.36     35.38 o
  11   2   9       84.36      122.24     30.13 o
  12   2   9        0.17       -1.03     27.66 o
  13   2   9        0.01       36.91     33.54 o
  14   2   9        3.76       45.63     30.46 o
  15   2   9       10.05       29.19     31.43 o
  16   2   9       28.40       36.76     33.36 o
  17   2   9        3.02       30.51     37.28 o
 -20   3   9       25.47       88.82     35.57 o
 -19   3   9        9.53      -28.55     28.72 o
 -18   3   9       67.82       79.47     32.48 o
 -17   3   9        0.95      -19.63     34.22 o
 -16   3   9       23.98       11.90     33.46 o
 -15   3   9        1.94       17.83     33.23 o
 -14   3   9       39.89       43.31     38.04 o
 -13   3   9        1.42       49.81     29.91 o
 -12   3   9        9.17      -22.50     33.65 o
 -11   3   9       20.06       28.00     32.89 o
 -10   3   9       36.31       72.94     33.40 o
  -9   3   9      362.11      334.95     37.10 o
  -8   3   9       70.55       87.70     31.28 o
  -7   3   9       53.39       29.86     32.13 o
  -6   3   9       65.51       72.54     33.09 o
  -5   3   9        0.57        4.95     34.03 o
  -4   3   9       96.38      105.40     38.69 o
  -3   3   9      204.24      185.76     34.92 o
  -2   3   9       86.96      101.18     37.67 o
  -1   3   9      203.66      170.72     32.67 o
   0   3   9       59.12       36.83     37.80 o
   1   3   9      573.59      528.01     30.59 o
   2   3   9     1893.24     1906.17     48.46 o
   3   3   9      125.51      189.52     31.49 o
   4   3   9      475.54      551.60     29.98 o
   5   3   9      174.00      203.41     28.13 o
   6   3   9       48.35       78.28     26.89 o
   7   3   9      135.81      158.78     28.81 o
   8   3   9      117.91      102.58     33.06 o
   9   3   9        0.41        0.22     35.66 o
  10   3   9       29.41       22.24     27.22 o
  11   3   9       35.90       70.14     29.29 o
  12   3   9       17.33        4.04     27.40 o
  13   3   9        0.31       -3.11     37.35 o
  14   3   9        0.07       66.94     38.14 o
  15   3   9        1.34       60.94     35.60 o
  16   3   9       27.13       20.53     36.36 o
 -20   4   9       58.02       49.60     38.27 o
 -19   4   9       51.30       44.63     30.66 o
 -18   4   9        4.31       45.45     35.78 o
 -17   4   9      351.32      336.18     36.28 o
 -16   4   9      348.57      283.34     34.83 o
 -15   4   9       13.40       37.26     32.59 o
 -14   4   9       34.22       78.62     32.28 o
 -13   4   9        5.32       57.12     36.19 o
 -12   4   9      274.94      329.04     32.30 o
 -11   4   9       83.58      112.57     31.00 o
 -10   4   9        0.01       -7.75     28.60 o
  -9   4   9      120.88      113.98     37.13 o
  -8   4   9       74.68      124.33     34.52 o
  -7   4   9      104.92      128.98     29.72 o
  -6   4   9      363.55      333.04     37.35 o
  -5   4   9       15.75        0.95     26.84 o
  -4   4   9      115.84      106.15     33.57 o
  -3   4   9      741.95      839.84     44.44 o
  -2   4   9     1084.05     1176.64     36.01 o
  -1   4   9       64.52       48.93     35.82 o
   0   4   9     1342.63     1347.07     36.04 o
   1   4   9        6.54       61.02     31.71 o
   2   4   9       31.13       49.77     31.93 o
   3   4   9      590.85      529.71     30.07 o
   4   4   9        0.35       13.64     27.21 o
   5   4   9      194.62      240.55     31.15 o
   6   4   9      531.54      500.81     34.86 o
   7   4   9      202.43      192.65     27.16 o
   8   4   9       10.89       42.76     25.80 o
   9   4   9       21.36       45.77     28.88 o
  10   4   9       28.69       30.76     31.38 o
  11   4   9        0.16       -3.02     28.57 o
  12   4   9       69.79       94.26     30.17 o
  13   4   9        7.47       10.43     39.46 o
  14   4   9       60.57       18.16     38.87 o
  15   4   9        8.20       -9.98     41.26 o
  16   4   9        2.73       49.00     43.58 o
 -19   5   9        0.83       -5.90     33.57 o
 -18   5   9        5.46        3.74     36.11 o
 -17   5   9       31.62       57.39     28.34 o
 -16   5   9        4.17        6.56     34.56 o
 -15   5   9       14.61       25.35     28.57 o
 -14   5   9       76.71       45.45     29.47 o
 -13   5   9        2.10       11.62     35.76 o
 -12   5   9      514.12      543.30     33.03 o
 -11   5   9      596.12      492.14     32.74 o
 -10   5   9      347.94      374.01     34.85 o
  -9   5   9      164.34      126.58     34.52 o
  -8   5   9      347.15      342.69     35.89 o
  -7   5   9        7.91       29.36     31.01 o
  -6   5   9       68.67       62.40     34.43 o
  -5   5   9       95.76      102.96     32.48 o
  -4   5   9      598.25      596.74     31.61 o
  -3   5   9        0.85       29.83     34.19 o
  -2   5   9     1414.60     1409.16     38.63 o
  -1   5   9     1820.48     2030.03     49.27 o
   0   5   9       18.52       19.49     34.13 o
   1   5   9      600.82      643.79     34.32 o
   2   5   9      601.60      604.03     32.37 o
   3   5   9      830.21      779.09     44.69 o
   4   5   9       17.44        8.26     30.13 o
   5   5   9      285.70      251.51     35.39 o
   6   5   9       47.52       46.55     30.05 o
   7   5   9        0.12       13.36     24.73 o
   8   5   9      631.72      589.72     28.99 o
   9   5   9      362.13      260.05     30.05 o
  10   5   9      221.82      189.89     36.51 o
  11   5   9       11.59       80.85     37.55 o
  12   5   9        2.20        8.65     37.34 o
  13   5   9       19.79       36.92     35.11 o
  14   5   9       23.48       61.98     36.77 o
  15   5   9        0.17        2.92     34.68 o
 -18   6   9       28.47       72.70     40.22 o
 -17   6   9       64.64       54.16     35.62 o
 -16   6   9       14.99       37.56     34.44 o
 -15   6   9        6.57       32.02     30.64 o
 -14   6   9      113.28      111.68     33.00 o
 -13   6   9       67.21      113.65     32.00 o
 -12   6   9      192.24      145.68     32.68 o
 -11   6   9      116.61      140.30     36.76 o
 -10   6   9        1.82       51.58     31.93 o
  -9   6   9        0.50       37.56     35.79 o
  -8   6   9      618.84      656.45     37.27 o
  -7   6   9      239.99      225.38     35.43 o
  -6   6   9      270.53      263.16     29.58 o
  -5   6   9        5.76       11.89     27.70 o
  -4   6   9        8.27       26.85     31.84 o
  -3   6   9      129.20      140.34     32.25 o
  -2   6   9      188.02      178.44     36.45 o
  -1   6   9        4.97       31.43     33.03 o
   0   6   9     1059.26     1148.94     39.35 o
   1   6   9      504.50      516.06     31.28 o
   2   6   9       28.68       65.62     30.31 o
   3   6   9      887.42      882.10     38.35 o
   4   6   9      252.22      286.13     30.91 o
   5   6   9     4921.95     4972.79    118.27 o
   6   6   9        1.04       42.33     35.44 o
   7   6   9       21.32       27.98     29.57 o
   8   6   9      170.62      171.28     32.83 o
   9   6   9        8.98       43.92     36.14 o
  10   6   9      216.88      155.00     35.93 o
  11   6   9        0.06       32.74     33.94 o
  12   6   9       16.15       12.30     39.75 o
  13   6   9        1.30       21.52     39.65 o
  14   6   9        7.07       -9.40     36.65 o
 -17   7   9       32.11       30.50     41.13 o
 -16   7   9        0.10       70.99     40.33 o
 -15   7   9       12.90        1.18     39.17 o
 -14   7   9       26.70      -24.20     38.62 o
 -13   7   9       86.32      103.45     32.54 o
 -12   7   9      212.64      159.83     30.96 o
 -11   7   9      285.10      333.97     33.56 o
 -10   7   9       10.99       10.62     35.79 o
  -9   7   9     1328.20     1280.78     34.70 o
  -8   7   9        0.02       41.15     31.66 o
  -7   7   9       65.43       72.18     29.70 o
  -6   7   9      103.02      125.77     36.74 o
  -5   7   9        7.29       15.65     36.25 o
  -4   7   9       31.28       51.70     31.02 o
  -3   7   9      138.92      151.23     38.10 o
  -2   7   9        9.70       31.26     26.81 o
  -1   7   9      326.69      305.79     38.10 o
   0   7   9       17.16       34.58     29.75 o
   1   7   9       53.54       80.48     34.63 o
   2   7   9      298.29      305.08     35.69 o
   3   7   9      545.90      582.76     37.92 o
   4   7   9     5812.96     5928.65    143.87 o
   5   7   9     1609.91     1623.30     42.15 o
   6   7   9      606.89      562.54     37.92 o
   7   7   9       11.26       41.46     36.56 o
   8   7   9       11.27       39.29     27.09 o
   9   7   9       22.70        9.33     31.13 o
  10   7   9        1.77       -6.69     31.36 o
  11   7   9        1.93        7.36     28.31 o
  12   7   9        0.11        5.80     36.07 o
  13   7   9        0.55      -13.03     37.10 o
 -15   8   9        0.00        0.42     36.73 o
 -14   8   9       14.70       46.21     33.11 o
 -13   8   9        2.61       55.33     38.30 o
 -12   8   9        0.14        3.79     33.60 o
 -11   8   9       52.13        1.01     31.21 o
 -10   8   9       77.50      108.28     37.15 o
  -9   8   9       40.28       55.23     30.89 o
  -8   8   9       12.01       23.87     38.19 o
  -7   8   9      322.30      325.11     41.03 o
  -6   8   9        1.09        6.01     31.77 o
  -5   8   9       25.61       43.72     38.70 o
  -4   8   9       12.78       13.02     32.34 o
  -3   8   9       68.69       60.38     33.27 o
  -2   8   9        0.98       21.73     31.36 o
  -1   8   9       45.52       39.65     30.14 o
   0   8   9       70.97       85.15     32.01 o
   1   8   9       91.06      128.91     36.38 o
   2   8   9      549.01      574.41     35.73 o
   3   8   9     1959.42     1960.34     50.53 o
   4   8   9      979.97      954.61     36.97 o
   5   8   9      121.25      106.02     37.83 o
   6   8   9        3.18       50.50     32.00 o
   7   8   9       37.78       39.54     37.71 o
   8   8   9        1.32       31.99     31.09 o
   9   8   9        0.19       35.88     38.47 o
  10   8   9       28.25       50.41     35.40 o
  11   8   9        4.78       42.12     40.65 o
 -13   9   9       19.70       32.07     41.92 o
 -12   9   9        1.21       71.45     40.59 o
 -11   9   9        0.46       13.90     35.07 o
 -10   9   9        1.35       21.84     35.67 o
  -9   9   9       15.37      -15.98     39.24 o
  -8   9   9        4.62       23.94     40.31 o
  -7   9   9        2.32        3.35     37.14 o
  -6   9   9        2.78       20.93     32.22 o
  -5   9   9       99.24       82.95     39.89 o
  -4   9   9      132.83      121.59     34.56 o
  -3   9   9      226.57      226.97     36.87 o
  -2   9   9       33.75       29.96     34.74 o
  -1   9   9        0.79       53.72     32.23 o
   0   9   9       45.02       22.61     36.43 o
   1   9   9      167.73      172.85     33.58 o
   2   9   9        0.19       12.13     32.01 o
   3   9   9        0.28       26.98     36.34 o
   4   9   9      172.94      139.27     32.48 o
   5   9   9       68.18       81.81     38.45 o
   6   9   9        1.86       20.52     37.81 o
   7   9   9        0.96       31.06     34.43 o
   8   9   9        4.16       31.95     40.60 o
   9   9   9        1.92       34.28     33.42 o
 -11  10   9       20.99       14.08     37.10 o
 -10  10   9        7.26       29.14     45.17 o
  -9  10   9        5.98       33.02     41.58 o
  -8  10   9       27.52       43.47     37.22 o
  -7  10   9        5.72       16.71     35.38 o
  -6  10   9        0.81       37.50     37.82 o
  -5  10   9       30.71       38.00     40.48 o
  -4  10   9        3.84       43.71     35.28 o
  -3  10   9        2.22      -11.91     33.82 o
  -2  10   9       34.32       69.73     38.31 o
  -1  10   9        1.49       11.67     37.50 o
   0  10   9        9.55       39.70     34.69 o
   1  10   9        4.80        7.02     31.13 o
   2  10   9       21.77        4.47     34.42 o
   3  10   9        0.08       22.21     40.36 o
   4  10   9       34.98       46.17     40.48 o
   5  10   9       16.95       28.29     33.73 o
   6  10   9        0.22       34.81     40.65 o
   7  10   9       26.09       35.98     34.85 o
  -6  11   9        1.13       39.17     44.07 o
  -5  11   9        1.41       14.25     44.07 o
  -4  11   9        9.95       28.50     41.18 o
  -3  11   9        7.95        5.66     41.83 o
  -2  11   9        7.66       45.06     43.38 o
  -1  11   9       28.65       35.97     37.95 o
   0  11   9       22.63       -9.35     41.69 o
   1  11   9        0.94       25.29     43.73 o
   2  11   9       75.76       92.80     35.13 o
 -21   0  10        7.66       45.39     49.83 o
 -20   0  10        0.58      -15.65     46.56 o
 -19   0  10       86.77       99.46     56.32 o
 -18   0  10        2.77       17.23     38.56 o
 -17   0  10       80.71       18.98     43.52 o
 -16   0  10      533.51      564.88     71.81 o
 -15   0  10     1854.12     1893.49     52.04 o
 -14   0  10        7.79       27.06     52.70 o
 -13   0  10      164.25      206.27     38.51 o
 -12   0  10       48.22       64.65     51.04 o
 -11   0  10      382.87      409.34     50.97 o
 -10   0  10      457.93      453.20     44.57 o
  -9   0  10        0.63       16.16     36.36 o
  -8   0  10     1122.10      836.42     57.62 o
  -7   0  10     1368.84     1242.58     78.04 o
  -6   0  10     2223.28     2463.95     68.84 o
  -5   0  10     2835.59     2361.86    135.07 o
  -4   0  10      177.26      181.54     49.25 o
  -3   0  10      406.50      319.17     53.55 o
  -2   0  10      541.80      751.55     55.18 o
  -1   0  10     7161.30     6022.98    126.53 o
   0   0  10       29.86       18.48     47.97 o
   1   0  10      306.75      204.71     41.73 o
   2   0  10        0.05       35.45     50.03 o
   3   0  10     2807.32     2764.73     59.07 o
   4   0  10      651.30      581.26     54.46 o
   5   0  10       19.84       53.53     49.84 o
   6   0  10       12.89       29.78     35.26 o
   7   0  10      290.42      301.32     43.16 o
   8   0  10     1146.56     1279.37     43.84 o
   9   0  10     1810.01     1831.98     58.59 o
  10   0  10     2830.70     3035.01     56.47 o
  11   0  10     9019.73     9099.74    111.98 o
  12   0  10       16.80       62.15     44.04 o
  13   0  10      117.96      203.19     53.92 o
  14   0  10       79.92       62.22     45.30 o
  15   0  10        1.01       26.35     43.14 o
  16   0  10       54.64       82.35     40.81 o
  17   0  10        0.18       42.48     84.04 o
 -21   1  10        5.37        8.95     37.78 o
 -20   1  10       22.56       57.58     39.64 o
 -19   1  10       62.11       98.87     35.05 o
 -18   1  10      138.60      121.24     29.19 o
 -17   1  10        0.33       13.68     31.35 o
 -16   1  10        4.69        6.82     31.33 o
 -15   1  10      533.34      630.31     39.76 o
 -14   1  10        6.81      -10.83     36.25 o
 -13   1  10        3.03        9.98     29.35 o
 -12   1  10     1062.28     1171.65     40.45 o
 -11   1  10      179.86      149.33     33.53 o
 -10   1  10     4303.41     4366.93     46.45 o
  -9   1  10      574.94      453.99     33.64 o
  -8   1  10      432.25      386.75     35.16 o
  -7   1  10      442.80      199.72     37.35 o
  -6   1  10      516.87      372.41     34.45 o
  -5   1  10       14.03        8.92     34.83 o
  -4   1  10     1142.65      868.55     43.37 o
  -3   1  10     1258.79     1586.31     44.71 o
  -2   1  10        5.61       41.62     36.59 o
  -1   1  10     5106.68     4299.13     56.23 o
   0   1  10      137.63      396.90     42.85 o
   1   1  10      591.53      538.80     33.67 o
   2   1  10      307.51      247.05     36.53 o
   3   1  10      114.03      153.37     29.49 o
   4   1  10      581.81      551.69     34.15 o
   5   1  10        0.11       54.44     29.94 o
   6   1  10       56.62       37.26     28.16 o
   7   1  10       30.27       31.59     29.63 o
   8   1  10      375.87      358.00     28.68 o
   9   1  10     1415.90     1433.26     35.20 o
  10   1  10     4781.24     4957.09     80.88 o
  11   1  10       39.37       53.50     31.11 o
  12   1  10      398.81      370.58     31.61 o
  13   1  10        0.54       25.78     30.23 o
  14   1  10        8.68       24.56     31.17 o
  15   1  10        0.29       57.81     34.76 o
  16   1  10        0.07       12.42     32.91 o
 -21   2  10        4.07       65.72     37.74 o
 -20   2  10        9.79       14.79     32.73 o
 -19   2  10        9.86       32.96     32.29 o
 -18   2  10       88.96       69.31     35.53 o
 -17   2  10      146.77      145.59     27.73 o
 -16   2  10      103.14      129.61     34.33 o
 -15   2  10      156.44      175.46     35.04 o
 -14   2  10      233.21      239.28     30.65 o
 -13   2  10       58.87       88.72     36.17 o
 -12   2  10      909.14      970.59     32.32 o
 -11   2  10      787.44      757.62     35.75 o
 -10   2  10     1512.10     1591.80     46.99 o
  -9   2  10     1526.72     1628.93     41.84 o
  -8   2  10     1465.27     1281.23     40.95 o
  -7   2  10       38.57       27.65     32.30 o
  -6   2  10     7037.73     6417.43     62.64 o
  -5   2  10      147.50       89.09     34.10 o
  -4   2  10       65.75       84.71     41.63 o
  -3   2  10      106.94       75.63     33.79 o
  -2   2  10       24.88       21.87     33.34 o
  -1   2  10      815.45      684.27     36.26 o
   0   2  10       67.71      110.46     27.02 o
   1   2  10      428.49      593.41     37.61 o
   2   2  10      310.36      297.68     35.46 o
   3   2  10      205.83      189.91     35.36 o
   4   2  10       66.33       35.03     30.17 o
   5   2  10       19.42       63.45     28.16 o
   6   2  10      791.57      837.37     35.81 o
   7   2  10        3.16       29.12     26.46 o
   8   2  10      226.63      231.65     30.02 o
   9   2  10      121.72      154.43     29.12 o
  10   2  10        6.83       -5.39     25.38 o
  11   2  10      425.85      436.37     31.40 o
  12   2  10       15.66        8.24     32.11 o
  13   2  10       82.44       74.05     28.92 o
  14   2  10       73.88       91.99     31.39 o
  15   2  10        0.05        7.29     29.70 o
  16   2  10        0.00       22.47     31.10 o
 -20   3  10        1.69       25.38     37.84 o
 -19   3  10        9.71       58.72     40.43 o
 -18   3  10        0.24       -4.18     32.86 o
 -17   3  10        7.55       33.20     34.67 o
 -16   3  10        1.72       45.09     33.09 o
 -15   3  10       15.21       50.75     32.56 o
 -14   3  10       29.59       42.69     34.30 o
 -13   3  10      207.20      191.03     33.10 o
 -12   3  10      450.82      525.95     33.98 o
 -11   3  10      500.63      608.62     35.16 o
 -10   3  10     2181.73     2247.48     41.79 o
  -9   3  10      240.56      241.63     32.90 o
  -8   3  10       11.36       55.49     35.37 o
  -7   3  10      259.64      215.51     33.71 o
  -6   3  10      633.07      520.81     35.98 o
  -5   3  10      134.02      102.65     38.36 o
  -4   3  10      952.17      979.96     50.76 o
  -3   3  10     2123.19     2277.83     47.18 o
  -2   3  10     1120.03     1145.94     51.59 o
  -1   3  10      477.04      400.68     40.10 o
   0   3  10       57.42       22.33     30.13 o
   1   3  10     1239.19     1264.97     36.38 o
   2   3  10      103.48      112.41     32.61 o
   3   3  10      718.35      790.45     32.71 o
   4   3  10     1882.27     1960.85     56.10 o
   5   3  10      720.37      732.97     33.39 o
   6   3  10        6.79       13.26     27.14 o
   7   3  10       48.59       41.75     23.48 o
   8   3  10      134.45      130.30     27.22 o
   9   3  10      347.31      428.09     42.61 o
  10   3  10        1.25        2.53     32.31 o
  11   3  10      281.18      234.86     29.63 o
  12   3  10       52.96       66.96     30.17 o
  13   3  10       79.51       38.08     40.19 o
  14   3  10       11.99       40.92     34.97 o
  15   3  10        0.54       43.58     39.69 o
  16   3  10        1.15      -10.95     34.60 o
 -20   4  10        1.89       41.05     34.57 o
 -19   4  10       11.78       36.81     41.39 o
 -18   4  10        0.89       30.27     30.36 o
 -17   4  10       88.89       63.77     35.01 o
 -16   4  10        1.18       -8.56     30.31 o
 -15   4  10      153.66      152.75     29.85 o
 -14   4  10        4.70       19.30     35.89 o
 -13   4  10        2.87       39.93     32.89 o
 -12   4  10        0.79       18.56     35.19 o
 -11   4  10      631.25      656.23     34.27 o
 -10   4  10        1.58      -18.28     30.98 o
  -9   4  10      145.90      141.79     36.98 o
  -8   4  10       12.48       29.89     34.07 o
  -7   4  10       59.65       69.55     29.21 o
  -6   4  10     1330.64     1370.06     41.41 o
  -5   4  10      290.15      296.25     42.89 o
  -4   4  10      140.70      127.81     31.27 o
  -3   4  10       91.20      140.87     61.42 o
  -2   4  10     1072.62     1107.05     38.13 o
  -1   4  10      192.83      178.03     35.91 o
   0   4  10      245.63      276.06     35.07 o
   1   4  10       13.64       -3.42     33.35 o
   2   4  10        0.20       -5.48     38.32 o
   3   4  10        1.33       35.97     29.55 o
   4   4  10        0.16       43.95     30.12 o
   5   4  10       57.17       98.18     27.01 o
   6   4  10       31.76       54.65     28.89 o
   7   4  10      117.26      141.01     28.23 o
   8   4  10        4.55       27.87     24.25 o
   9   4  10       76.47       55.40     29.31 o
  10   4  10       26.09       -4.83     28.59 o
  11   4  10      235.67      185.39     32.10 o
  12   4  10      166.85      131.23     28.11 o
  13   4  10        7.30        8.89     34.91 o
  14   4  10        9.01       28.13     32.28 o
  15   4  10       23.76        3.41     41.24 o
 -19   5  10       13.50       26.93     37.53 o
 -18   5  10        3.64        8.60     38.26 o
 -17   5  10       82.86      102.76     39.15 o
 -16   5  10      414.14      379.48     39.86 o
 -15   5  10       27.07       45.25     36.67 o
 -14   5  10        0.05      -18.07     32.33 o
 -13   5  10       49.92      100.83     35.28 o
 -12   5  10       71.17      104.74     29.93 o
 -11   5  10       85.29      105.60     37.39 o
 -10   5  10       56.20       40.22     30.19 o
  -9   5  10       31.07       32.99     34.47 o
  -8   5  10      108.64      155.59     28.08 o
  -7   5  10      199.82      227.08     33.28 o
  -6   5  10       12.34       38.74     28.95 o
  -5   5  10      604.92      536.52     42.03 o
  -4   5  10        1.78       27.63     32.69 o
  -3   5  10      635.01      633.11     41.44 o
  -2   5  10      716.34      730.42     36.02 o
  -1   5  10      673.50      687.60     33.81 o
   0   5  10      360.49      365.60     29.07 o
   1   5  10      313.05      305.87     32.47 o
   2   5  10       41.85       65.83     33.87 o
   3   5  10       60.98       47.48     34.88 o
   4   5  10        0.25       17.32     30.51 o
   5   5  10      231.52      240.83     28.21 o
   6   5  10      212.53      238.65     25.57 o
   7   5  10       88.95      127.65     35.16 o
   8   5  10        4.48       36.87     28.63 o
   9   5  10       12.06       11.37     32.33 o
  10   5  10      346.85      293.79     50.99 o
  11   5  10       16.17       17.87     33.77 o
  12   5  10       86.20       93.45     34.04 o
  13   5  10       22.28       34.16     38.97 o
  14   5  10       17.44       33.05     33.29 o
 -18   6  10       21.15       48.52     40.78 o
 -17   6  10        2.45       -5.56     40.90 o
 -16   6  10      291.24      262.35     46.00 o
 -15   6  10      351.03      380.74     38.76 o
 -14   6  10       67.28       81.45     33.17 o
 -13   6  10      432.30      375.89     39.99 o
 -12   6  10     1124.63     1062.57     39.53 o
 -11   6  10      129.77      162.71     36.20 o
 -10   6  10       44.85       76.89     31.34 o
  -9   6  10      222.97      234.62     39.23 o
  -8   6  10      186.31      221.80     32.14 o
  -7   6  10      256.91      217.01     33.35 o
  -6   6  10       94.60      124.03     31.34 o
  -5   6  10      106.31      118.64     32.37 o
  -4   6  10      143.50      110.40     37.25 o
  -3   6  10       98.79       86.05     29.36 o
  -2   6  10       40.56       47.48     28.34 o
  -1   6  10        0.11        1.82     30.56 o
   0   6  10       61.00       98.57     30.09 o
   1   6  10       52.04       40.91     32.39 o
   2   6  10      221.44      238.03     34.44 o
   3   6  10     1381.68     1357.15     41.15 o
   4   6  10      508.94      521.48     33.58 o
   5   6  10      149.97      153.05     28.91 o
   6   6  10       87.11       89.63     28.88 o
   7   6  10        4.66        4.05     28.82 o
   8   6  10        0.04       41.96     28.66 o
   9   6  10      146.09      147.65     36.89 o
  10   6  10       47.59       60.61     28.62 o
  11   6  10        7.99       60.82     39.73 o
  12   6  10       31.53       18.63     35.40 o
  13   6  10        5.17       51.90     37.31 o
  14   6  10        2.73       66.48     49.53 o
 -17   7  10       24.24        0.13     37.17 o
 -16   7  10        9.99       33.03     40.37 o
 -15   7  10        1.76       37.52     34.22 o
 -14   7  10       15.42      -12.17     32.04 o
 -13   7  10      213.03      155.36     35.56 o
 -12   7  10      111.78      128.76     38.52 o
 -11   7  10      234.99      214.20     33.96 o
 -10   7  10       40.08       38.56     28.17 o
  -9   7  10      439.49      477.35     39.30 o
  -8   7  10     1159.12     1218.81     46.04 o
  -7   7  10      558.89      663.60     41.65 o
  -6   7  10      412.69      421.53     35.60 o
  -5   7  10      374.10      371.73     31.68 o
  -4   7  10       10.29       38.68     32.84 o
  -3   7  10       23.29       26.79     29.07 o
  -2   7  10      129.34      153.35     32.48 o
  -1   7  10       40.51       18.00     31.00 o
   0   7  10        0.04       46.06     34.35 o
   1   7  10        7.26       12.53     30.42 o
   2   7  10        0.31       14.45     31.87 o
   3   7  10      932.30      971.08     50.17 o
   4   7  10     2993.22     3094.90     66.19 o
   5   7  10     2751.14     2743.24     74.97 o
   6   7  10      637.66      597.25     30.34 o
   7   7  10       91.41       84.91     34.31 o
   8   7  10      410.49      375.25     36.22 o
   9   7  10        5.89      -25.44     34.69 o
  10   7  10        2.35       11.81     31.30 o
  11   7  10       36.57       83.97     40.09 o
  12   7  10        3.63       16.18     37.48 o
 -15   8  10        1.72       -0.71     37.00 o
 -14   8  10       37.70       67.97     40.83 o
 -13   8  10       18.14       28.86     34.42 o
 -12   8  10       51.83       12.60     34.17 o
 -11   8  10        6.00        3.86     37.86 o
 -10   8  10       69.32       75.51     31.30 o
  -9   8  10       28.28        0.41     38.71 o
  -8   8  10       34.45        9.37     30.81 o
  -7   8  10      459.23      448.65     32.90 o
  -6   8  10        5.57        7.11     36.48 o
  -5   8  10       41.71       54.65     33.26 o
  -4   8  10      159.32      143.90     37.23 o
  -3   8  10       13.56      -14.90     37.95 o
  -2   8  10       63.53       83.06     32.82 o
  -1   8  10       20.54       33.01     33.62 o
   0   8  10       35.29       69.44     31.59 o
   1   8  10        1.19        7.78     36.68 o
   2   8  10       15.72       16.09     37.44 o
   3   8  10        8.78       27.38     36.11 o
   4   8  10       36.02       49.10     32.12 o
   5   8  10      183.41      156.13     38.76 o
   6   8  10      353.42      311.54     34.15 o
   7   8  10        9.42       33.86     34.58 o
   8   8  10       23.17       63.31     35.73 o
   9   8  10       25.11       39.63     33.21 o
  10   8  10        2.02       -5.27     28.95 o
  11   8  10       32.70       36.38     37.65 o
 -13   9  10       37.46       23.35     34.51 o
 -12   9  10       24.30       24.68     36.52 o
 -11   9  10       29.63       17.31     36.49 o
 -10   9  10        3.77       27.83     39.49 o
  -9   9  10       49.60       50.84     37.00 o
  -8   9  10       32.75       46.53     36.22 o
  -7   9  10        1.89        6.60     39.63 o
  -6   9  10       50.70       30.48     34.87 o
  -5   9  10       77.03       92.91     38.74 o
  -4   9  10      100.50       93.52     34.32 o
  -3   9  10        0.01       23.46     36.62 o
  -2   9  10      247.62      208.45     34.28 o
  -1   9  10       16.26       31.15     30.40 o
   0   9  10      119.27      124.48     36.89 o
   1   9  10       62.47       46.83     36.10 o
   2   9  10        5.53       47.83     37.93 o
   3   9  10        0.53        5.92     43.21 o
   4   9  10        7.18       39.47     38.18 o
   5   9  10        8.29       20.39     34.71 o
   6   9  10        2.18       -9.19     33.64 o
   7   9  10        5.06       33.54     35.81 o
   8   9  10       51.18       87.80     37.38 o
   9   9  10       21.54       64.25     42.14 o
 -10  10  10       18.05       71.72     42.73 o
  -9  10  10        4.44        7.81     45.18 o
  -8  10  10        7.67       24.12     39.93 o
  -7  10  10        0.06       35.98     32.58 o
  -6  10  10       46.44       68.25     39.98 o
  -5  10  10       33.89       10.34     40.72 o
  -4  10  10        6.15       15.20     36.51 o
  -3  10  10       13.77       11.23     37.79 o
  -2  10  10       10.80       64.37     40.72 o
  -1  10  10       64.23       24.20     38.25 o
   0  10  10       20.70       19.16     34.60 o
   1  10  10       29.43       40.30     35.56 o
   2  10  10        4.45       20.51     38.73 o
   3  10  10       20.99       52.73     47.00 o
   4  10  10        5.36        9.54     34.61 o
   5  10  10        7.37       13.66     41.44 o
   6  10  10        0.17        9.53     30.84 o
  -6  11  10        0.23       35.64     53.98 o
  -5  11  10       10.85        3.47     43.43 o
  -4  11  10       12.99       54.89     43.61 o
  -3  11  10        2.03       20.81     42.09 o
  -2  11  10       15.18       52.89     43.69 o
  -1  11  10        0.60       27.05     37.51 o
   0  11  10        0.00        3.88     37.18 o
   1  11  10        0.00       41.48     37.83 o
 -21   1  11        1.39       36.80     34.72 o
 -20   1  11       11.37       24.30     34.42 o
 -19   1  11       82.00       68.64     32.98 o
 -18   1  11        8.39       25.73     34.20 o
 -17   1  11       43.90       37.60     27.78 o
 -16   1  11      216.67      238.94     33.73 o
 -15   1  11       38.82       77.66     28.95 o
 -14   1  11       98.84      131.13     32.69 o
 -13   1  11        9.33       15.10     28.94 o
 -12   1  11      553.36      601.14     38.47 o
 -11   1  11     2405.22     2469.43     43.19 o
 -10   1  11       87.03      112.79     32.03 o
  -9   1  11      800.37      815.54     39.12 o
  -8   1  11       32.01       44.16     34.78 o
  -7   1  11     1083.00     1055.42     41.34 o
  -6   1  11       41.12       46.54     35.19 o
  -5   1  11     1333.21     1399.42     43.77 o
  -4   1  11     4503.78     4181.18     58.99 o
  -3   1  11     4508.63     4064.44     57.59 o
  -2   1  11     3931.76     3598.36     50.33 o
  -1   1  11      135.11      147.27     34.22 o
   0   1  11        0.46        1.69     33.20 o
   1   1  11       23.90       31.93     30.57 o
   2   1  11       95.24       93.97     28.74 o
   3   1  11       56.66       83.07     34.88 o
   4   1  11      104.67      119.21     36.44 o
   5   1  11      181.85      161.11     28.61 o
   6   1  11        6.50        6.28     28.07 o
   7   1  11       35.60       18.30     31.84 o
   8   1  11        1.71       -7.07     28.93 o
   9   1  11      466.33      395.13     28.85 o
  10   1  11     1526.25     1509.54     38.93 o
  11   1  11     2541.83     2561.89     88.78 o
  12   1  11      778.74      713.38     33.25 o
  13   1  11       26.25       39.45     29.08 o
  14   1  11        8.40       13.05     34.08 o
  15   1  11        4.44       41.02     35.44 o
  16   1  11       88.67       77.15     34.41 o
 -21   2  11        3.65       33.71     38.26 o
 -20   2  11        2.66       26.70     37.40 o
 -19   2  11        0.67       31.29     38.79 o
 -18   2  11       11.27       70.94     37.65 o
 -17   2  11        9.08      -36.22     33.47 o
 -16   2  11       46.51       74.89     37.87 o
 -15   2  11        3.19       14.69     38.56 o
 -14   2  11        3.08      -17.37     37.81 o
 -13   2  11       16.68       15.09     32.64 o
 -12   2  11        0.49       -3.48     33.92 o
 -11   2  11      669.33      691.99     36.21 o
 -10   2  11     6746.90     6880.71     84.78 o
  -9   2  11     2120.60     2151.63     43.81 o
  -8   2  11     2249.13     2221.45     44.03 o
  -7   2  11      712.72      663.16     39.34 o
  -6   2  11     2889.89     2936.35     53.27 o
  -5   2  11      305.03      328.03     37.29 o
  -4   2  11      496.53      462.62     44.36 o
  -3   2  11        1.39        8.83     34.89 o
  -2   2  11       38.43       45.83     38.08 o
  -1   2  11      225.63      234.92     32.74 o
   0   2  11     1776.19     1704.68     39.03 o
   1   2  11     1436.70     1261.38     37.71 o
   2   2  11      345.16      473.37     32.86 o
   3   2  11       42.46       55.70     30.45 o
   4   2  11      247.41      224.69     28.45 o
   5   2  11      183.49      250.99     31.70 o
   6   2  11       74.61       92.40     32.05 o
   7   2  11       11.40        5.84     41.29 o
   8   2  11       64.56      114.85     34.64 o
   9   2  11      372.78      379.83     30.63 o
  10   2  11      337.07      281.15     30.03 o
  11   2  11        9.80       -1.71     32.52 o
  12   2  11      298.33      332.54     34.00 o
  13   2  11       19.29       19.56     39.39 o
  14   2  11       13.43       24.02     30.18 o
  15   2  11        2.30       19.93     33.41 o
  16   2  11       73.33       59.58     37.28 o
 -20   3  11        0.02        9.46     42.17 o
 -19   3  11        0.01       21.52     35.38 o
 -18   3  11        7.92      -32.19     40.67 o
 -17   3  11       14.15       46.16     33.68 o
 -16   3  11        2.49       12.53     30.74 o
 -15   3  11        9.57       36.51     35.93 o
 -14   3  11        0.84        9.12     29.88 o
 -13   3  11       31.92       35.49     36.77 o
 -12   3  11      136.00      138.14     36.36 o
 -11   3  11       15.36        6.47     36.36 o
 -10   3  11     1190.93     1184.14     37.80 o
  -9   3  11     4609.69     4753.36     74.32 o
  -8   3  11      496.48      490.92     38.97 o
  -7   3  11       96.89       81.00     32.68 o
  -6   3  11        6.99       14.69     39.41 o
  -5   3  11      476.50      444.80     41.78 o
  -4   3  11      358.63      328.06     47.18 o
  -3   3  11      775.46      857.26     42.26 o
  -2   3  11       29.57       26.78     33.90 o
  -1   3  11      368.65      362.50     35.04 o
   0   3  11       43.58       91.81     35.00 o
   1   3  11      308.89      244.16     30.52 o
   2   3  11      412.07      414.35     31.06 o
   3   3  11       85.76       50.96     30.18 o
   4   3  11       91.41       73.41     26.29 o
   5   3  11        3.65       16.47     24.22 o
   6   3  11      212.83      194.12     28.65 o
   7   3  11       95.69      108.88     27.73 o
   8   3  11        6.00       16.93     27.13 o
   9   3  11       30.12       66.27     41.58 o
  10   3  11      147.80      121.60     33.06 o
  11   3  11      123.70      144.82     37.87 o
  12   3  11        0.59       77.48     43.56 o
  13   3  11        0.00       12.13     30.53 o
  14   3  11        0.12       12.29     31.94 o
  15   3  11        1.67       36.46     41.45 o
 -20   4  11        1.22       27.08     34.04 o
 -19   4  11       15.80       54.25     36.33 o
 -18   4  11        0.80        9.10     39.01 o
 -17   4  11        0.09       18.52     33.98 o
 -16   4  11       56.23       34.82     33.36 o
 -15   4  11       27.24       44.25     33.30 o
 -14   4  11       18.53       57.70     33.30 o
 -13   4  11        9.24       11.51     32.42 o
 -12   4  11       52.42       58.22     31.36 o
 -11   4  11        2.59       22.17     30.38 o
 -10   4  11      116.42       96.41     29.59 o
  -9   4  11      131.49      142.81     31.04 o
  -8   4  11        2.15       16.03     42.92 o
  -7   4  11        8.12       24.01     33.36 o
  -6   4  11      364.14      366.13     43.01 o
  -5   4  11      842.08      819.89     48.14 o
  -4   4  11     2286.17     2351.13     54.93 o
  -3   4  11      382.85      463.98     57.95 o
  -2   4  11      300.42      260.71     40.06 o
  -1   4  11      500.94      453.40     39.11 o
   0   4  11      273.68      274.39     30.82 o
   1   4  11      179.58      223.76     28.28 o
   2   4  11       13.45       51.71     41.30 o
   3   4  11       29.92       51.28     33.88 o
   4   4  11       13.05        2.22     30.24 o
   5   4  11        6.04       15.62     35.59 o
   6   4  11        1.52       27.73     29.32 o
   7   4  11        0.07        6.65     31.31 o
   8   4  11       16.43       28.47     26.05 o
   9   4  11        5.02       34.73     26.05 o
  10   4  11      223.28      179.09     31.17 o
  11   4  11       84.09       46.47     29.74 o
  12   4  11       27.16       18.40     30.82 o
  13   4  11       22.12        4.76     34.62 o
  14   4  11       10.03        2.36     32.10 o
  15   4  11        0.76       11.59     37.39 o
 -19   5  11        1.54      -12.65     34.06 o
 -18   5  11        0.44       38.89     36.16 o
 -17   5  11       31.18       41.27     30.96 o
 -16   5  11       31.29       57.59     30.92 o
 -15   5  11       24.47       20.02     30.05 o
 -14   5  11        6.35       28.93     36.11 o
 -13   5  11        4.83       12.68     29.74 o
 -12   5  11       23.26       34.91     32.91 o
 -11   5  11       60.72       60.23     41.31 o
 -10   5  11       39.58       71.69     27.43 o
  -9   5  11      125.82      124.43     31.36 o
  -8   5  11      418.66      359.17     34.10 o
  -7   5  11      847.52      792.55     41.09 o
  -6   5  11      267.57      296.41     35.10 o
  -5   5  11      179.35      202.93     38.21 o
  -4   5  11      867.89      964.16     48.95 o
  -3   5  11       11.55       31.26     56.34 o
  -2   5  11       69.53      118.53     37.22 o
  -1   5  11      448.26      427.12     30.02 o
   0   5  11      280.76      247.19     35.75 o
   1   5  11       60.98       91.36     35.77 o
   2   5  11      541.07      504.46     36.65 o
   3   5  11      575.19      566.09     35.60 o
   4   5  11      133.51      111.74     29.95 o
   5   5  11       68.42      113.80     33.95 o
   6   5  11      181.91      208.25     35.34 o
   7   5  11        0.68       50.19     35.65 o
   8   5  11       12.54       52.24     31.46 o
   9   5  11      333.45      301.56     31.38 o
  10   5  11      123.44      139.51     33.21 o
  11   5  11        3.05      -25.63     30.26 o
  12   5  11      108.00       70.23     30.83 o
  13   5  11        0.02      -12.80     36.37 o
  14   5  11       21.86        9.55     41.69 o
 -18   6  11        0.19       76.87     49.68 o
 -17   6  11        0.04       14.66     35.92 o
 -16   6  11       12.51      -12.12     30.59 o
 -15   6  11        0.37       -9.33     33.65 o
 -14   6  11        3.03       27.29     35.90 o
 -13   6  11       16.81        6.80     38.42 o
 -12   6  11      651.09      683.09     38.63 o
 -11   6  11     1335.89     1373.67     38.61 o
 -10   6  11       16.33       35.22     29.34 o
  -9   6  11      225.65      260.93     32.69 o
  -8   6  11     1751.85     1805.62     42.23 o
  -7   6  11        4.48       10.46     37.21 o
  -6   6  11      223.17      276.11     34.08 o
  -5   6  11      176.36      234.60     30.32 o
  -4   6  11        8.11       22.62     38.32 o
  -3   6  11       12.42      -17.85     33.27 o
  -2   6  11       99.23      110.56     32.05 o
  -1   6  11      117.92      105.50     34.11 o
   0   6  11      185.33      189.53     28.01 o
   1   6  11      426.78      436.99     29.49 o
   2   6  11        7.96        2.13     32.17 o
   3   6  11      326.11      357.53     32.85 o
   4   6  11      325.05      348.65     36.39 o
   5   6  11      511.62      486.58     34.36 o
   6   6  11      382.13      368.94     30.51 o
   7   6  11        0.07       25.30     35.49 o
   8   6  11       96.77      100.55     37.14 o
   9   6  11       97.60       81.01     33.27 o
  10   6  11        4.75      -32.09     31.11 o
  11   6  11        0.78       -9.93     33.77 o
  12   6  11        1.04       25.19     35.17 o
  13   6  11       66.70       45.04     33.99 o
 -17   7  11        1.32       -7.04     32.94 o
 -16   7  11        0.03       33.51     33.24 o
 -15   7  11        8.00       27.38     34.93 o
 -14   7  11        2.32       22.88     38.28 o
 -13   7  11       93.18       79.94     38.11 o
 -12   7  11       90.72       88.23     34.20 o
 -11   7  11      255.81      255.88     38.58 o
 -10   7  11      330.67      314.79     38.33 o
  -9   7  11      379.89      337.41     34.35 o
  -8   7  11      397.80      459.35     36.83 o
  -7   7  11     1433.76     1533.13     40.78 o
  -6   7  11       18.92       18.52     33.29 o
  -5   7  11      325.49      370.07     40.60 o
  -4   7  11      128.48      156.51     39.33 o
  -3   7  11       10.80       12.19     36.71 o
  -2   7  11       16.28       42.73     29.54 o
  -1   7  11      562.56      605.23     35.77 o
   0   7  11       80.10       89.28     30.86 o
   1   7  11      273.97      321.49     29.44 o
   2   7  11       29.60       18.72     35.19 o
   3   7  11      205.39      245.60     42.85 o
   4   7  11      206.44      234.40     36.95 o
   5   7  11      124.97      182.57     36.00 o
   6   7  11       43.12       63.15     29.39 o
   7   7  11      173.91      160.55     33.13 o
   8   7  11        0.40       28.80     37.19 o
   9   7  11        8.95       -0.42     31.58 o
  10   7  11        0.03       30.18     39.45 o
  11   7  11        4.54       -6.34     33.50 o
  12   7  11        0.09       -6.63     31.49 o
 -15   8  11        3.38       35.24     36.73 o
 -14   8  11        0.20       17.56     35.95 o
 -13   8  11        0.52       28.69     37.96 o
 -12   8  11        0.94       18.24     33.78 o
 -11   8  11        1.16       21.96     33.19 o
 -10   8  11      143.38      158.46     40.27 o
  -9   8  11       26.49       30.30     33.95 o
  -8   8  11       26.12       57.36     38.54 o
  -7   8  11      421.60      424.03     37.41 o
  -6   8  11        1.42        9.78     30.15 o
  -5   8  11      248.79      218.16     35.14 o
  -4   8  11      157.78      163.36     34.48 o
  -3   8  11        0.54       48.38     43.40 o
  -2   8  11       96.36      119.52     39.08 o
  -1   8  11       15.52       32.25     32.67 o
   0   8  11       21.60       25.47     36.66 o
   1   8  11      323.08      326.17     32.98 o
   2   8  11      209.31      237.55     38.38 o
   3   8  11      141.81      129.20     42.63 o
   4   8  11      191.07      201.95     30.92 o
   5   8  11        5.91       -4.68     30.94 o
   6   8  11       11.91       45.17     37.80 o
   7   8  11       14.15       20.93     34.46 o
   8   8  11       28.35        1.55     39.68 o
   9   8  11       90.00      100.16     33.27 o
  10   8  11       25.68       79.62     42.53 o
 -13   9  11       20.43       47.06     34.88 o
 -12   9  11        1.96       24.98     38.55 o
 -11   9  11        0.73       12.90     38.33 o
 -10   9  11       45.75       48.99     36.12 o
  -9   9  11       49.81       41.09     37.09 o
  -8   9  11        0.34       -5.10     37.44 o
  -7   9  11       26.20       47.82     32.53 o
  -6   9  11       62.48       71.92     35.45 o
  -5   9  11       18.90       34.14     31.82 o
  -4   9  11      556.68      566.86     43.32 o
  -3   9  11      258.77      228.08     40.52 o
  -2   9  11      218.71      235.37     41.67 o
  -1   9  11      270.15      270.40     37.31 o
   0   9  11       15.18       15.08     35.02 o
   1   9  11       57.60       58.37     39.75 o
   2   9  11        2.94       17.99     34.33 o
   3   9  11        4.84       10.51     38.11 o
   4   9  11        0.22       33.70     38.76 o
   5   9  11       38.74       39.78     34.78 o
   6   9  11       13.84       75.77     40.00 o
   7   9  11       15.21       45.12     36.85 o
   8   9  11        4.23       51.79     41.45 o
 -10  10  11        1.57        1.98     40.75 o
  -9  10  11        7.54        9.28     36.64 o
  -8  10  11        0.01       14.67     37.85 o
  -7  10  11       72.59       91.31     39.38 o
  -6  10  11      135.77      187.78     39.00 o
  -5  10  11       74.67       38.42     33.21 o
  -4  10  11        0.09       18.11     34.04 o
  -3  10  11       10.08       10.35     36.14 o
  -2  10  11        0.01       13.63     39.61 o
  -1  10  11        4.83       30.87     43.02 o
   0  10  11        0.46       18.09     36.64 o
   1  10  11        0.15       18.59     39.50 o
   2  10  11       39.63       67.23     37.11 o
   3  10  11       10.43       11.20     35.32 o
   4  10  11        0.27       35.13     40.56 o
   5  10  11       11.59       49.27     37.42 o
  -5  11  11       42.59       48.30     56.72 o
  -4  11  11        0.82       32.23     44.62 o
  -3  11  11       10.06       24.65     43.30 o
  -2  11  11        0.61       58.16     52.37 o
  -1  11  11       71.51       67.14     44.39 o
   0  11  11        0.02        9.16     39.67 o
 -21   0  12        0.24       26.12     48.14 o
 -20   0  12        0.21       23.49     47.56 o
 -19   0  12      262.37      208.53     56.65 o
 -18   0  12        8.97        9.77     43.82 o
 -17   0  12     1394.39     1288.94     51.26 o
 -16   0  12        6.10       19.05     49.78 o
 -15   0  12      177.51      173.72     44.38 o
 -14   0  12        4.82      -22.15     39.35 o
 -13   0  12      185.62      207.43     42.37 o
 -12   0  12       78.81      101.84     41.26 o
 -11   0  12       75.01      109.10     50.78 o
 -10   0  12      642.56      648.85     52.84 o
  -9   0  12       50.74       51.15     48.77 o
  -8   0  12       38.62       67.04     40.47 o
  -7   0  12     1387.65     1290.66     56.74 o
  -6   0  12     8406.43     8412.79     94.64 o
  -5   0  12     2022.37     2091.43     66.22 o
  -4   0  12      291.47      493.00     52.17 o
  -3   0  12     1201.79     1227.13     56.81 o
  -2   0  12      504.87      596.04     44.27 o
  -1   0  12    13082.07    12896.14    111.10 o
   0   0  12     3185.78     3009.06     62.89 o
   1   0  12     2336.52     2022.16     74.58 o
   2   0  12     3122.55     2704.13    103.90 o
   3   0  12        7.76      -10.27     39.44 o
   4   0  12        2.53       57.12     40.27 o
   5   0  12       28.08       51.24     46.90 o
   6   0  12        0.61       23.55     42.92 o
   7   0  12      538.44      523.52     40.15 o
   8   0  12       11.42        7.68     37.63 o
   9   0  12      623.57      572.96     52.65 o
  10   0  12      326.02      277.64     39.82 o
  11   0  12      589.60      640.27     55.83 o
  12   0  12      299.69      289.17     54.48 o
  13   0  12        0.19       36.83     47.06 o
  14   0  12       64.94       23.10     87.74 o
  15   0  12       55.83       40.11     58.08 o
  16   0  12       50.17       -7.31     48.78 o
 -21   1  12        0.13      -22.88     33.97 o
 -20   1  12        4.19        3.86     32.84 o
 -19   1  12       39.05       87.28     39.01 o
 -18   1  12      333.44      342.63     35.13 o
 -17   1  12       89.66       51.34     38.32 o
 -16   1  12      306.00      341.88     35.12 o
 -15   1  12       96.00      109.46     29.82 o
 -14   1  12      248.34      225.01     33.15 o
 -13   1  12        0.29       -0.15     32.86 o
 -12   1  12       22.13       27.55     28.21 o
 -11   1  12       11.64       54.42     36.40 o
 -10   1  12      399.41      367.68     37.58 o
  -9   1  12     1515.34     1689.15     38.89 o
  -8   1  12      260.20      269.10     32.19 o
  -7   1  12      183.81      156.92     32.09 o
  -6   1  12      919.83      911.76     36.69 o
  -5   1  12     6803.85     6287.92     60.25 o
  -4   1  12      473.59      534.90     38.08 o
  -3   1  12     1639.35     1392.83     39.28 o
  -2   1  12     3269.90     3422.01     49.68 o
  -1   1  12     3439.24     3029.79     54.50 o
   0   1  12       98.88       53.65     34.12 o
   1   1  12       13.66       31.62     40.42 o
   2   1  12       15.66       29.81     33.88 o
   3   1  12      127.69       95.92     27.63 o
   4   1  12     1484.64     1635.25     55.38 o
   5   1  12      303.31      298.49     34.70 o
   6   1  12      269.65      286.05     30.45 o
   7   1  12        1.63        0.12     28.92 o
   8   1  12       89.71      101.78     30.20 o
   9   1  12      702.69      793.46     47.66 o
  10   1  12       48.13       68.10     28.18 o
  11   1  12       44.97       22.00     35.99 o
  12   1  12      259.62      211.33     38.09 o
  13   1  12       17.79        7.66     31.44 o
  14   1  12        1.68       71.80     39.06 o
  15   1  12        0.44      -20.08     33.63 o
  16   1  12        6.54       38.40     38.19 o
 -21   2  12        2.23       33.81     42.33 o
 -20   2  12        2.14       42.69     33.87 o
 -19   2  12       69.87      103.40     47.06 o
 -18   2  12        6.64       15.43     31.94 o
 -17   2  12      221.24      192.62     31.30 o
 -16   2  12       13.35       13.28     31.00 o
 -15   2  12        1.29       36.60     33.62 o
 -14   2  12      116.86      108.86     27.35 o
 -13   2  12       37.92       47.34     32.92 o
 -12   2  12      154.36      178.75     34.51 o
 -11   2  12      429.43      475.34     35.62 o
 -10   2  12      523.78      534.21     35.25 o
  -9   2  12      477.41      477.78     37.99 o
  -8   2  12       31.78       34.00     32.07 o
  -7   2  12     1236.32     1290.48     50.47 o
  -6   2  12     2119.12     2039.63     42.00 o
  -5   2  12       59.58       56.71     39.11 o
  -4   2  12      292.75      230.57     35.38 o
  -3   2  12      112.27      162.87     39.67 o
  -2   2  12     1049.89      924.10     38.91 o
  -1   2  12      566.96      511.96     37.52 o
   0   2  12     8737.69     8120.11     68.32 o
   1   2  12       46.76       35.36     26.95 o
   2   2  12      945.69      826.87     41.06 o
   3   2  12      519.38      562.40     35.81 o
   4   2  12       58.31       76.15     28.07 o
   5   2  12        2.19       16.20     28.37 o
   6   2  12        0.39       11.83     30.61 o
   7   2  12      128.14      116.04     32.11 o
   8   2  12       14.18       73.01     31.62 o
   9   2  12      242.38      253.61     30.23 o
  10   2  12       74.90       79.28     29.21 o
  11   2  12      120.95      125.39     29.97 o
  12   2  12        7.95       39.13     32.68 o
  13   2  12        5.74        7.78     29.72 o
  14   2  12        0.70       12.34     39.14 o
  15   2  12       10.21       76.70     40.48 o
 -20   3  12        2.44       -5.81     37.60 o
 -19   3  12        2.13        0.50     33.40 o
 -18   3  12       58.24       54.83     34.78 o
 -17   3  12       34.53       64.67     35.17 o
 -16   3  12        3.56       12.30     30.71 o
 -15   3  12      112.96      129.82     30.46 o
 -14   3  12      123.62      121.02     37.18 o
 -13   3  12      133.30      109.87     32.37 o
 -12   3  12        8.94       53.57     32.12 o
 -11   3  12        4.02       24.98     36.30 o
 -10   3  12       40.53       64.82     32.20 o
  -9   3  12       35.48       72.74     32.22 o
  -8   3  12      509.14      517.73     40.08 o
  -7   3  12      500.66      531.61     41.14 o
  -6   3  12        1.90        8.40     42.76 o
  -5   3  12      509.34      499.03     39.21 o
  -4   3  12     1113.32     1133.52     44.93 o
  -3   3  12      191.45      199.11     45.70 o
  -2   3  12     1370.65     1428.40     47.11 o
  -1   3  12       45.91       36.36     36.02 o
   0   3  12     2819.22     2582.85     43.50 o
   1   3  12       90.11       59.40     27.70 o
   2   3  12      416.47      528.48     35.87 o
   3   3  12     1479.28     1468.91     36.84 o
   4   3  12      435.68      459.65     29.14 o
   5   3  12       11.94       70.37     33.52 o
   6   3  12       47.87       71.39     33.12 o
   7   3  12        5.58       21.99     29.20 o
   8   3  12       53.76       45.25     31.99 o
   9   3  12       18.72       24.49     30.50 o
  10   3  12      112.43      114.48     32.27 o
  11   3  12       42.93       43.34     37.04 o
  12   3  12       20.26       74.98     43.27 o
  13   3  12        0.00       57.47     43.77 o
  14   3  12        1.60       20.61     39.11 o
  15   3  12        3.62      -13.31     40.33 o
 -20   4  12       30.89       -8.14     43.28 o
 -19   4  12       51.78       12.36     37.47 o
 -18   4  12       47.37       92.73     35.84 o
 -17   4  12       66.37       30.24     31.69 o
 -16   4  12       56.45       31.86     28.23 o
 -15   4  12        0.09       26.86     33.06 o
 -14   4  12        7.72       26.15     44.26 o
 -13   4  12        3.03       34.22     32.56 o
 -12   4  12        1.41       23.60     31.20 o
 -11   4  12        4.05       25.99     36.12 o
 -10   4  12       13.23       13.92     31.03 o
  -9   4  12      116.61      166.48     35.70 o
  -8   4  12       12.39       44.90     38.03 o
  -7   4  12       42.64       69.49     34.29 o
  -6   4  12       30.04       87.61     37.81 o
  -5   4  12        0.40        2.54     32.63 o
  -4   4  12      589.28      685.01     42.05 o
  -3   4  12      132.06      155.86     36.82 o
  -2   4  12        4.32       27.12     44.24 o
  -1   4  12      212.64      195.98     32.30 o
   0   4  12      526.88      515.68     30.11 o
   1   4  12        8.72        4.82     29.50 o
   2   4  12       12.47       41.88     38.12 o
   3   4  12      167.44      181.81     31.30 o
   4   4  12       80.64       73.17     34.36 o
   5   4  12      135.19      159.86     34.82 o
   6   4  12       44.08       84.73     26.89 o
   7   4  12        2.91       21.56     28.46 o
   8   4  12       37.19       21.06     30.13 o
   9   4  12       20.42       27.42     31.42 o
  10   4  12       84.89       70.16     31.95 o
  11   4  12       95.02       74.28     30.25 o
  12   4  12      104.38       67.42     33.83 o
  13   4  12       51.47       89.90     38.47 o
  14   4  12        0.29       13.80     32.86 o
 -19   5  12       14.62       26.54     42.11 o
 -18   5  12        5.34       25.77     34.03 o
 -17   5  12       36.49       21.46     35.45 o
 -16   5  12       45.60       47.43     34.09 o
 -15   5  12       87.43       75.77     32.90 o
 -14   5  12        8.05       54.70     33.31 o
 -13   5  12       14.78       67.20     35.59 o
 -12   5  12        2.68        1.02     42.82 o
 -11   5  12       70.52       99.66     37.47 o
 -10   5  12       17.03       38.34     35.23 o
  -9   5  12        0.29       10.63     31.65 o
  -8   5  12      277.92      295.42     38.43 o
  -7   5  12      610.59      622.64     43.26 o
  -6   5  12      318.78      321.84     46.81 o
  -5   5  12      106.22      146.91     36.81 o
  -4   5  12     5416.93     5754.83    131.38 o
  -3   5  12    11292.34    12376.67     86.84 o
  -2   5  12      262.41      276.84     40.37 o
  -1   5  12      358.13      401.54     37.41 o
   0   5  12      348.20      353.26     29.03 o
   1   5  12      363.52      424.85     32.87 o
   2   5  12      202.51      232.35     39.86 o
   3   5  12       36.83       37.29     29.87 o
   4   5  12       13.77       68.24     33.26 o
   5   5  12       56.11       83.96     29.97 o
   6   5  12       37.20       67.78     28.24 o
   7   5  12        0.53       48.19     24.04 o
   8   5  12        1.80      -11.07     29.12 o
   9   5  12        8.50       53.28     29.30 o
  10   5  12        8.22       14.94     32.59 o
  11   5  12       58.78       51.77     31.01 o
  12   5  12        2.65       17.72     34.55 o
  13   5  12        1.04       62.89     40.08 o
  14   5  12       17.03      -10.10     34.65 o
 -18   6  12       96.85       48.81     42.59 o
 -17   6  12        1.88       61.03     39.78 o
 -16   6  12       57.88       56.32     34.79 o
 -15   6  12        0.15        7.76     34.69 o
 -14   6  12       54.35       40.37     37.74 o
 -13   6  12        8.38        9.00     30.83 o
 -12   6  12        0.98       -4.96     33.45 o
 -11   6  12       23.84       67.16     37.04 o
 -10   6  12      295.67      364.47     41.16 o
  -9   6  12       43.03       58.54     37.90 o
  -8   6  12      246.94      275.19     34.04 o
  -7   6  12       54.70       66.93     33.69 o
  -6   6  12       48.04       36.36     35.61 o
  -5   6  12      535.07      544.25     37.40 o
  -4   6  12      107.90      128.27     44.70 o
  -3   6  12      194.01      201.63     40.64 o
  -2   6  12      172.52      225.70     33.04 o
  -1   6  12       10.95       26.41     27.47 o
   0   6  12       84.07      113.25     36.35 o
   1   6  12      302.29      290.46     31.90 o
   2   6  12      985.43     1034.45     35.09 o
   3   6  12       27.15        6.50     31.24 o
   4   6  12       94.52      104.21     31.47 o
   5   6  12      610.00      588.32     35.61 o
   6   6  12       21.81       50.95     31.48 o
   7   6  12        4.70       44.68     27.76 o
   8   6  12       66.63       84.44     32.94 o
   9   6  12       97.86       69.90     31.41 o
  10   6  12        1.75        0.14     33.63 o
  11   6  12       50.81       78.07     35.87 o
  12   6  12        8.35       34.60     35.95 o
  13   6  12        9.81       65.83     46.59 o
 -17   7  12        7.64       47.26     41.64 o
 -16   7  12        0.21       36.76     40.02 o
 -15   7  12       37.64       37.05     36.43 o
 -14   7  12       18.23       -3.80     38.00 o
 -13   7  12       76.37       84.32     31.71 o
 -12   7  12       30.70       15.60     35.50 o
 -11   7  12       15.37       15.68     31.01 o
 -10   7  12       91.44      106.40     39.42 o
  -9   7  12      232.18      279.55     39.28 o
  -8   7  12       34.21       39.36     34.03 o
  -7   7  12      232.83      245.39     40.88 o
  -6   7  12        4.32        4.95     34.56 o
  -5   7  12       74.61      111.49     41.35 o
  -4   7  12       94.57       77.03     34.81 o
  -3   7  12       30.38       50.50     36.11 o
  -2   7  12        3.21        9.78     33.08 o
  -1   7  12      251.95      292.72     33.88 o
   0   7  12     1580.27     1604.51     41.66 o
   1   7  12      478.89      529.24     37.14 o
   2   7  12      467.74      502.46     37.36 o
   3   7  12       91.11      106.56     29.50 o
   4   7  12        1.98       24.69     28.58 o
   5   7  12      120.93      141.56     32.28 o
   6   7  12      362.75      319.31     31.84 o
   7   7  12       56.32       67.94     33.67 o
   8   7  12        9.43       16.62     30.87 o
   9   7  12        5.81       19.92     38.74 o
  10   7  12        5.30       49.69     31.91 o
  11   7  12        0.14       37.17     37.52 o
 -15   8  12        1.91       29.32     40.10 o
 -14   8  12        3.01        8.01     37.51 o
 -13   8  12       52.10       60.40     35.99 o
 -12   8  12        1.09       31.32     38.61 o
 -11   8  12       34.74       31.16     34.60 o
 -10   8  12       73.41       58.95     36.03 o
  -9   8  12      242.92      221.59     36.97 o
  -8   8  12      279.70      300.01     41.89 o
  -7   8  12      388.92      404.18     43.71 o
  -6   8  12      110.98      101.54     36.62 o
  -5   8  12       32.25       51.92     32.40 o
  -4   8  12      340.29      311.47     42.44 o
  -3   8  12      113.09      137.70     37.04 o
  -2   8  12      136.81      146.21     31.48 o
  -1   8  12      152.52      160.33     39.37 o
   0   8  12      139.64      193.96     32.78 o
   1   8  12      591.97      566.92     39.46 o
   2   8  12      111.17       77.31     37.01 o
   3   8  12       58.19       50.65     33.07 o
   4   8  12       26.44       36.76     33.27 o
   5   8  12       15.45       52.23     33.19 o
   6   8  12       11.94       59.49     33.61 o
   7   8  12       90.88       58.58     39.39 o
   8   8  12        5.82       41.43     35.78 o
   9   8  12       11.94       32.16     33.19 o
  10   8  12        0.61       33.75     43.00 o
 -13   9  12        0.90       53.99     46.35 o
 -12   9  12        0.34       58.39     43.09 o
 -11   9  12       29.42       45.30     40.77 o
 -10   9  12       22.38        9.06     37.74 o
  -9   9  12        3.25       36.13     37.50 o
  -8   9  12        6.75       -3.66     41.83 o
  -7   9  12       18.42        7.03     36.55 o
  -6   9  12       64.07       22.31     42.90 o
  -5   9  12      324.04      296.93     39.29 o
  -4   9  12       68.37      103.12     42.90 o
  -3   9  12       30.51       50.72     32.54 o
  -2   9  12      419.06      433.73     42.34 o
  -1   9  12      119.13      138.71     35.05 o
   0   9  12        0.81        8.08     38.64 o
   1   9  12        0.28       61.44     39.98 o
   2   9  12        9.68       50.05     33.17 o
   3   9  12       98.51      120.75     39.09 o
   4   9  12        8.82       37.45     31.26 o
   5   9  12       10.13       30.13     39.17 o
   6   9  12        7.70       37.05     34.67 o
   7   9  12       16.67       -1.43     41.42 o
   8   9  12        1.91       17.56     49.51 o
 -10  10  12        0.89       11.40     36.72 o
  -9  10  12        2.72       -0.94     40.51 o
  -8  10  12        0.60       31.40     46.07 o
  -7  10  12        1.96       37.47     44.62 o
  -6  10  12       11.91       57.60     38.60 o
  -5  10  12       13.89       31.45     34.08 o
  -4  10  12       30.09       49.20     33.88 o
  -3  10  12       70.11       53.61     33.29 o
  -2  10  12       75.90       99.64     43.86 o
  -1  10  12       37.38       58.61     43.04 o
   0  10  12       34.67       38.93     36.78 o
   1  10  12       12.04       22.32     35.41 o
   2  10  12        1.10        7.97     39.91 o
   3  10  12       12.75        6.80     36.64 o
   4  10  12        0.45       -5.50     36.89 o
   5  10  12       21.87        7.20     41.81 o
 -21   1  13       20.44       35.29     41.85 o
 -20   1  13       29.78       56.81     36.38 o
 -19   1  13      223.07      187.71     36.66 o
 -18   1  13     1485.32     1405.78     43.26 o
 -17   1  13     1228.24     1258.68     38.23 o
 -16   1  13       36.97        9.94     30.04 o
 -15   1  13       16.13       56.35     33.76 o
 -14   1  13        1.41       17.88     32.51 o
 -13   1  13       27.80       47.08     31.23 o
 -12   1  13      262.16      281.25     32.80 o
 -11   1  13      100.40      115.94     29.52 o
 -10   1  13      172.72      187.57     36.16 o
  -9   1  13       19.19       25.61     34.62 o
  -8   1  13       85.48       93.76     34.01 o
  -7   1  13        0.00       13.89     33.93 o
  -6   1  13      404.81      417.97     37.54 o
  -5   1  13       33.46       43.83     34.01 o
  -4   1  13     1090.92     1033.83     42.27 o
  -3   1  13     2470.56     2484.63     46.90 o
  -2   1  13      656.17      695.07     33.44 o
  -1   1  13      687.41      763.80     32.05 o
   0   1  13     1042.78      996.23     32.64 o
   1   1  13       91.16      130.19     30.19 o
   2   1  13     1083.45     1051.61     35.83 o
   3   1  13       11.18       25.98     26.77 o
   4   1  13     2204.49     2353.19     39.41 o
   5   1  13      857.51      891.04     36.44 o
   6   1  13       33.47       63.08     31.22 o
   7   1  13       26.55       30.77     36.74 o
   8   1  13      411.75      443.00     36.81 o
   9   1  13       26.51       38.41     36.84 o
  10   1  13      114.71       62.46     37.07 o
  11   1  13      107.78       93.76     29.95 o
  12   1  13        0.08       44.54     34.90 o
  13   1  13       81.34       59.97     32.82 o
  14   1  13        1.14       33.36     28.37 o
  15   1  13       58.47       42.18     37.18 o
 -21   2  13        2.34       65.34     48.66 o
 -20   2  13       63.85       54.58     32.86 o
 -19   2  13       61.10       71.78     39.67 o
 -18   2  13        4.80       19.65     42.52 o
 -17   2  13      349.43      370.38     37.80 o
 -16   2  13      220.63      241.41     30.41 o
 -15   2  13       33.01       27.50     33.48 o
 -14   2  13        0.39       -7.82     32.48 o
 -13   2  13      266.11      274.40     34.05 o
 -12   2  13        9.21       36.79     33.70 o
 -11   2  13       32.31       20.55     31.70 o
 -10   2  13      520.03      512.46     37.50 o
  -9   2  13        0.16        0.70     33.98 o
  -8   2  13      217.07      211.58     35.45 o
  -7   2  13       12.64       14.42     29.67 o
  -6   2  13       48.39       49.15     28.83 o
  -5   2  13       24.08       46.92     38.71 o
  -4   2  13      238.85      257.59     35.27 o
  -3   2  13      197.15      203.10     39.80 o
  -2   2  13        1.02       16.68     32.16 o
  -1   2  13      497.15      538.09     37.80 o
   0   2  13        2.31       10.19     33.27 o
   1   2  13     1414.16     1403.42     38.60 o
   2   2  13      378.73      401.61     31.75 o
   3   2  13     9218.49     9870.01    154.02 o
   4   2  13     2415.72     2596.22     46.86 o
   5   2  13     1217.69     1296.77     40.23 o
   6   2  13       11.00       38.25     33.52 o
   7   2  13      114.98      135.60     26.62 o
   8   2  13      427.57      468.11     38.85 o
   9   2  13       10.09       21.16     42.36 o
  10   2  13       25.40       31.21     33.60 o
  11   2  13       13.26       29.77     32.73 o
  12   2  13       12.85       26.18     34.12 o
  13   2  13        3.37       19.52     28.38 o
  14   2  13        3.29       42.39     32.85 o
  15   2  13        7.48       16.49     37.30 o
 -20   3  13        1.02       11.95     38.60 o
 -19   3  13       29.59       22.22     32.61 o
 -18   3  13       27.38       68.76     35.20 o
 -17   3  13       85.16       61.97     29.99 o
 -16   3  13        0.43        6.34     32.95 o
 -15   3  13        3.48       -1.96     30.52 o
 -14   3  13       81.95       74.57     33.62 o
 -13   3  13       38.34       66.53     32.85 o
 -12   3  13        0.76       23.44     32.55 o
 -11   3  13       99.96      154.27     37.34 o
 -10   3  13        7.86       10.65     32.88 o
  -9   3  13        0.08       26.88     32.30 o
  -8   3  13      776.23      779.27     37.61 o
  -7   3  13        0.66      -10.05     38.46 o
  -6   3  13       10.28       14.28     44.70 o
  -5   3  13        0.91       21.85     35.88 o
  -4   3  13       27.55       62.19     36.05 o
  -3   3  13      251.22      195.97     45.70 o
  -2   3  13        2.58       15.71     32.11 o
  -1   3  13      101.58       97.11     33.46 o
   0   3  13       35.16       51.03     33.94 o
   1   3  13      879.06      883.43     43.90 o
   2   3  13     2875.71     2974.05     50.78 o
   3   3  13     1750.17     1846.46     38.55 o
   4   3  13       57.93       81.26     32.26 o
   5   3  13       84.33       65.20     30.32 o
   6   3  13      112.13      107.32     30.57 o
   7   3  13        1.60       10.81     28.92 o
   8   3  13       24.08       23.21     31.89 o
   9   3  13        0.02       52.23     30.50 o
  10   3  13        0.67       -8.75     30.64 o
  11   3  13        5.58       45.35     33.86 o
  12   3  13       37.99       58.17     34.94 o
  13   3  13        2.72       -6.27     39.21 o
  14   3  13        4.34       45.00     40.36 o
 -20   4  13       20.07       52.21     38.68 o
 -19   4  13        1.83      -13.96     41.94 o
 -18   4  13       98.30       90.33     35.75 o
 -17   4  13        0.23       52.22     39.21 o
 -16   4  13        4.60       27.68     34.04 o
 -15   4  13        1.44        1.83     32.80 o
 -14   4  13        0.08       34.56     36.69 o
 -13   4  13        1.07        9.98     33.68 o
 -12   4  13      104.04      111.51     33.34 o
 -11   4  13      185.41      186.14     30.12 o
 -10   4  13      335.16      344.49     35.60 o
  -9   4  13      155.01      162.05     39.22 o
  -8   4  13      120.34       98.09     33.68 o
  -7   4  13       65.22       61.11     38.00 o
  -6   4  13        1.67       46.48     39.23 o
  -5   4  13       26.44       37.66     44.79 o
  -4   4  13      448.25      414.77     40.23 o
  -3   4  13        2.31       13.17     35.61 o
  -2   4  13      161.33      134.06     37.24 o
  -1   4  13        0.14       11.69     31.82 o
   0   4  13       20.51       -6.14     35.69 o
   1   4  13       75.91       20.99     29.63 o
   2   4  13       18.31       37.79     30.13 o
   3   4  13      475.66      525.58     36.05 o
   4   4  13       61.23       64.42     27.06 o
   5   4  13        1.20       10.29     28.78 o
   6   4  13       75.21       73.49     31.89 o
   7   4  13       10.76       33.94     29.79 o
   8   4  13        0.04      -15.20     28.24 o
   9   4  13       88.06       55.34     35.44 o
  10   4  13       44.61       47.54     28.25 o
  11   4  13       10.23       33.03     29.23 o
  12   4  13      104.79       96.90     38.86 o
  13   4  13        1.09       18.69     35.60 o
  14   4  13       18.20       19.66     33.68 o
 -19   5  13       11.10       46.30     34.67 o
 -18   5  13       22.91       37.49     41.01 o
 -17   5  13       62.38       77.10     39.79 o
 -16   5  13      144.49      114.56     39.80 o
 -15   5  13       70.88       92.52     30.95 o
 -14   5  13      364.47      376.82     39.50 o
 -13   5  13       27.72       -1.68     32.14 o
 -12   5  13       43.93       22.76     38.75 o
 -11   5  13       15.54       40.86     32.24 o
 -10   5  13        9.81       41.06     33.08 o
  -9   5  13      128.35       91.28     38.19 o
  -8   5  13      414.33      419.27     32.63 o
  -7   5  13      325.55      378.04     46.61 o
  -6   5  13        1.76       16.23     36.20 o
  -5   5  13        0.64       -1.89     36.38 o
  -4   5  13      736.90      728.46     48.32 o
  -3   5  13      602.84      693.99     47.66 o
  -2   5  13      198.48      193.82     41.40 o
  -1   5  13       29.68       41.20     31.25 o
   0   5  13      342.69      404.98     36.45 o
   1   5  13        5.80       19.46     28.63 o
   2   5  13       82.60       65.65     39.63 o
   3   5  13        1.94       24.64     25.91 o
   4   5  13      180.60      175.13     29.85 o
   5   5  13      199.02      209.01     30.90 o
   6   5  13      538.89      525.88     33.29 o
   7   5  13      151.62      181.49     32.19 o
   8   5  13        1.58       24.53     29.40 o
   9   5  13       62.09       56.22     29.55 o
  10   5  13        1.65       24.63     33.44 o
  11   5  13        0.01       32.49     33.20 o
  12   5  13       14.23       34.29     29.26 o
  13   5  13        6.37       21.96     31.28 o
 -18   6  13       10.01        0.26     48.18 o
 -17   6  13        5.46       27.55     46.65 o
 -16   6  13       16.72       25.05     38.93 o
 -15   6  13       11.15       -6.87     38.16 o
 -14   6  13        0.28       27.55     33.79 o
 -13   6  13       91.01       99.67     32.37 o
 -12   6  13      372.41      349.69     31.01 o
 -11   6  13     1115.48     1094.92     39.31 o
 -10   6  13      674.48      699.73     33.46 o
  -9   6  13       36.05       38.81     31.31 o
  -8   6  13       53.17       30.18     30.75 o
  -7   6  13        3.84       43.57     45.35 o
  -6   6  13        0.01       -5.86     30.67 o
  -5   6  13       17.65       66.44     66.03 o
  -4   6  13       93.58       71.94     35.85 o
  -3   6  13      146.24      202.15     44.88 o
  -2   6  13       34.18       24.00     32.28 o
  -1   6  13        0.55       23.26     36.58 o
   0   6  13      113.42      115.53     31.37 o
   1   6  13      948.10     1111.14     50.75 o
   2   6  13     1591.01     1560.68     44.40 o
   3   6  13      146.76      148.24     36.35 o
   4   6  13      996.19     1011.17     35.60 o
   5   6  13     1112.03     1100.17     33.01 o
   6   6  13       12.62       48.80     36.02 o
   7   6  13      118.41       75.02     33.78 o
   8   6  13       69.60       80.51     33.80 o
   9   6  13        9.86       19.65     29.45 o
  10   6  13        1.25       50.97     33.68 o
  11   6  13       16.30       11.14     40.44 o
  12   6  13        0.62       35.59     41.56 o
 -17   7  13        6.60       18.01     91.43 o
 -16   7  13        4.60        2.14     37.53 o
 -15   7  13       18.35       28.70     37.25 o
 -14   7  13       52.21       61.96     30.87 o
 -13   7  13      163.08      115.17     38.70 o
 -12   7  13      327.32      278.81     37.11 o
 -11   7  13      153.71      131.16     35.89 o
 -10   7  13        6.60       25.74     33.96 o
  -9   7  13      915.10      865.19     34.93 o
  -8   7  13       16.39        8.85     35.50 o
  -7   7  13       73.82       56.34     38.85 o
  -6   7  13        1.76        1.51     47.02 o
  -5   7  13        7.49       26.59     50.80 o
  -4   7  13        0.12       30.25     35.33 o
  -3   7  13       97.05      124.18     30.82 o
  -2   7  13       10.22       17.27     33.22 o
  -1   7  13        2.80       10.40     33.34 o
   0   7  13      501.52      564.67     32.59 o
   1   7  13     1641.21     1746.27     56.99 o
   2   7  13        3.10       13.21     35.06 o
   3   7  13        1.08       13.40     29.72 o
   4   7  13     1454.66     1397.36     73.72 o
   5   7  13        5.21       44.79     36.11 o
   6   7  13      250.30      206.71     38.93 o
   7   7  13        1.17       10.59     31.37 o
   8   7  13       91.13       47.79     35.55 o
   9   7  13        0.23       19.47     35.74 o
  10   7  13       13.28       26.77     36.73 o
  11   7  13        0.30       22.53     36.26 o
 -15   8  13        0.00       41.15     39.24 o
 -14   8  13        4.47       21.94     42.23 o
 -13   8  13       17.51       -5.19     39.74 o
 -12   8  13        2.43       20.17     36.72 o
 -11   8  13        0.01       20.03     40.77 o
 -10   8  13       47.54       37.19     42.03 o
  -9   8  13      336.46      291.78     43.97 o
  -8   8  13      197.28      164.85     33.01 o
  -7   8  13      217.97      224.26     37.92 o
  -6   8  13       68.77       41.37     36.69 o
  -5   8  13       52.04       37.62     36.73 o
  -4   8  13       89.36       86.88     35.79 o
  -3   8  13       88.49      124.46     41.29 o
  -2   8  13        0.07       31.15     31.27 o
  -1   8  13       60.11       51.80     33.40 o
   0   8  13      344.69      343.22     40.01 o
   1   8  13      146.81      134.25     33.19 o
   2   8  13       45.37       93.69     37.97 o
   3   8  13      257.25      230.05     35.08 o
   4   8  13        8.07       17.90     37.10 o
   5   8  13       42.70       62.13     31.82 o
   6   8  13        7.02       16.90     34.82 o
   7   8  13        1.42       33.82     29.50 o
   8   8  13       47.87       44.18     33.37 o
   9   8  13       21.52       44.89     41.94 o
 -13   9  13       10.23       33.28     39.33 o
 -12   9  13        0.00       42.16     45.36 o
 -11   9  13        0.04       29.39     37.96 o
 -10   9  13        4.86        1.66     34.98 o
  -9   9  13       21.88      -12.92     43.28 o
  -8   9  13        2.59        9.48     38.17 o
  -7   9  13       27.59       25.98     38.31 o
  -6   9  13        3.80       54.30     45.95 o
  -5   9  13       75.53       83.00     40.20 o
  -4   9  13      365.54      322.78     39.88 o
  -3   9  13      562.02      549.12     45.61 o
  -2   9  13       63.19       81.30     37.94 o
  -1   9  13       25.01        9.09     32.26 o
   0   9  13       19.36        5.21     39.57 o
   1   9  13        0.00       24.10     39.15 o
   2   9  13        9.68        7.33     41.61 o
   3   9  13       72.43       53.24     36.19 o
   4   9  13       11.55       46.51     35.42 o
   5   9  13        0.41       11.92     36.16 o
   6   9  13        4.13        9.60     42.06 o
   7   9  13       28.28        9.85     42.70 o
 -10  10  13        0.45       42.69     81.64 o
  -9  10  13        0.96       17.77     48.72 o
  -8  10  13       15.79       54.24     42.12 o
  -7  10  13        4.21        7.80     48.65 o
  -6  10  13        6.17       23.66     46.89 o
  -5  10  13       14.82      -17.71     39.73 o
  -4  10  13        2.14      -31.85     36.17 o
  -3  10  13       46.39       44.63     38.79 o
  -2  10  13       67.55       63.55     41.58 o
  -1  10  13      146.31       90.12     37.33 o
   0  10  13       67.38       71.52     33.17 o
   1  10  13        4.70       -2.53     42.90 o
   2  10  13        0.32       11.74     47.81 o
   3  10  13        0.12       16.00     44.31 o
   4  10  13        1.89       33.53     34.69 o
 -21   0  14       33.19        7.24     59.57 o
 -20   0  14       90.41      133.82     58.44 o
 -19   0  14      112.81       90.28     57.80 o
 -18   0  14     1387.17     1314.74     52.14 o
 -17   0  14     1360.15     1395.71     71.58 o
 -16   0  14       64.39       64.88     56.57 o
 -15   0  14      723.59      739.07     45.18 o
 -14   0  14       25.29       57.46     51.56 o
 -13   0  14      289.59      295.62     40.49 o
 -12   0  14       44.26      116.65     53.15 o
 -11   0  14       91.97      124.27     49.95 o
 -10   0  14       26.16       62.96     51.53 o
  -9   0  14      702.14      732.73     53.92 o
  -8   0  14      100.92       59.93     47.27 o
  -7   0  14       56.77       87.22     47.07 o
  -6   0  14     4723.11     4946.04     77.54 o
  -5   0  14     1461.09     1357.28     57.37 o
  -4   0  14     3544.55     3608.45     70.65 o
  -3   0  14     3196.85     3188.60     68.72 o
  -2   0  14     1737.96     1602.37     46.69 o
  -1   0  14        1.19       11.81     37.94 o
   0   0  14      115.04       99.28     38.94 o
   1   0  14      300.58      254.60     35.29 o
   2   0  14       15.05        3.54     46.57 o
   3   0  14      700.91      682.51     54.95 o
   4   0  14      140.58      121.93     43.87 o
   5   0  14      150.11       68.81     49.96 o
   6   0  14        1.65       11.26     50.41 o
   7   0  14       17.96       44.28     40.91 o
   8   0  14      151.71      156.26     42.20 o
   9   0  14     1174.00     1212.00     43.70 o
  10   0  14      233.90      217.16     54.42 o
  11   0  14      250.58      288.46     53.50 o
  12   0  14      454.87      458.89     60.26 o
  13   0  14       62.57       35.66     46.54 o
  14   0  14       45.12       80.24     48.90 o
  15   0  14        6.96        9.78     42.54 o
 -21   1  14        2.61       79.02     42.46 o
 -20   1  14        1.14       13.50     36.15 o
 -19   1  14      103.64      123.92     38.43 o
 -18   1  14        1.68       46.31     34.27 o
 -17   1  14     1052.43     1156.55     48.99 o
 -16   1  14     1085.81     1121.36     50.61 o
 -15   1  14        1.21       -8.15     32.11 o
 -14   1  14        0.11       66.55     36.44 o
 -13   1  14        6.62        4.42     31.92 o
 -12   1  14       66.67      107.63     35.77 o
 -11   1  14       38.63       56.04     31.87 o
 -10   1  14      723.45      698.85     34.74 o
  -9   1  14        0.92       32.16     34.38 o
  -8   1  14      352.62      382.80     32.48 o
  -7   1  14      394.47      343.42     34.99 o
  -6   1  14       60.11       50.70     30.80 o
  -5   1  14     1395.32     1438.48     41.15 o
  -4   1  14      304.10      280.52     36.01 o
  -3   1  14      193.09      253.37     39.27 o
  -2   1  14        3.60       21.46     31.80 o
  -1   1  14      697.39      654.31     32.58 o
   0   1  14       33.42       96.44     32.48 o
   1   1  14      963.48      960.61     37.47 o
   2   1  14     1880.99     1822.81     41.87 o
   3   1  14      834.73      903.58     30.69 o
   4   1  14       69.51      104.95     30.83 o
   5   1  14      590.42      610.16     33.24 o
   6   1  14        0.64        9.77     35.22 o
   7   1  14      127.40      117.23     31.91 o
   8   1  14      277.19      258.35     27.60 o
   9   1  14       54.79       67.23     32.49 o
  10   1  14      297.71      310.31     33.52 o
  11   1  14      147.33      156.45     31.19 o
  12   1  14       36.15       61.21     34.85 o
  13   1  14        0.92       37.42     35.23 o
  14   1  14        3.67       42.53     33.98 o
  15   1  14       11.92       22.11     38.56 o
 -21   2  14        6.77       31.92     49.96 o
 -20   2  14        0.01      -17.41     35.52 o
 -19   2  14       12.42       23.84     29.09 o
 -18   2  14      139.90      131.31     35.65 o
 -17   2  14       54.05       37.62     38.28 o
 -16   2  14       45.20       42.22     37.72 o
 -15   2  14       27.86       60.31     33.32 o
 -14   2  14        2.97      -16.74     32.17 o
 -13   2  14      181.16      169.20     32.94 o
 -12   2  14      367.86      361.88     37.16 o
 -11   2  14       16.61       58.83     36.38 o
 -10   2  14       95.59       82.69     35.26 o
  -9   2  14       11.36       35.30     34.96 o
  -8   2  14        0.27       25.93     35.00 o
  -7   2  14      257.90      229.27     33.52 o
  -6   2  14      471.81      436.27     39.26 o
  -5   2  14     1477.50     1290.23     40.97 o
  -4   2  14      434.27      395.37     40.16 o
  -3   2  14      567.32      485.28     39.43 o
  -2   2  14     1080.36     1109.43     39.75 o
  -1   2  14       61.98       41.01     27.15 o
   0   2  14        4.37       18.10     39.90 o
   1   2  14      946.85      885.73     34.34 o
   2   2  14     1858.43     2203.24     40.79 o
   3   2  14     2974.45     3034.04     43.10 o
   4   2  14     1502.28     1592.98     36.37 o
   5   2  14     1104.64     1278.04     41.26 o
   6   2  14      317.63      331.11     27.66 o
   7   2  14        8.54        9.34     34.50 o
   8   2  14      333.61      434.07     43.37 o
   9   2  14       47.05       53.11     30.60 o
  10   2  14      190.82      212.78     34.65 o
  11   2  14        2.82       43.97     30.55 o
  12   2  14       33.91       70.95     37.99 o
  13   2  14       43.46       69.90     35.82 o
  14   2  14        8.38        9.38     40.97 o
 -20   3  14       12.14       24.58     36.62 o
 -19   3  14      103.07      115.94     40.63 o
 -18   3  14       34.56       44.68     35.32 o
 -17   3  14       18.39       25.54     30.62 o
 -16   3  14       21.74       20.32     29.39 o
 -15   3  14       58.13       78.91     33.49 o
 -14   3  14        1.29       34.72     32.87 o
 -13   3  14        0.07        9.81     32.04 o
 -12   3  14      317.13      368.41     38.68 o
 -11   3  14      128.83       89.59     29.33 o
 -10   3  14        6.69       16.49     32.19 o
  -9   3  14      706.18      785.01     37.86 o
  -8   3  14        0.06        5.38     34.25 o
  -7   3  14       31.50       49.52     34.35 o
  -6   3  14       31.63       47.20     37.28 o
  -5   3  14      504.08      408.88     34.58 o
  -4   3  14       12.34       41.57     36.56 o
  -3   3  14       19.29       45.79     43.41 o
  -2   3  14        5.52       26.59     37.50 o
  -1   3  14      134.86      125.14     34.10 o
   0   3  14      148.45      116.73     33.30 o
   1   3  14      142.92      130.84     41.99 o
   2   3  14      101.58      110.97     31.82 o
   3   3  14      334.97      337.19     36.30 o
   4   3  14      279.31      339.91     33.13 o
   5   3  14      469.78      496.57     33.22 o
   6   3  14      198.53      257.69     34.99 o
   7   3  14       90.95      138.66     34.73 o
   8   3  14       79.54       73.27     35.65 o
   9   3  14       46.19       68.62     31.06 o
  10   3  14        2.13       22.13     30.11 o
  11   3  14       37.46       83.88     34.37 o
  12   3  14       88.96       91.10     31.04 o
  13   3  14       12.85       22.07     39.87 o
  14   3  14        0.97       17.36     31.18 o
 -19   4  14       18.38       23.29     36.75 o
 -18   4  14        0.04       18.05     39.00 o
 -17   4  14       43.93       56.33     39.69 o
 -16   4  14        0.51       19.11     37.09 o
 -15   4  14       88.05       63.84     30.27 o
 -14   4  14        9.11        2.68     37.00 o
 -13   4  14       11.11       31.05     36.80 o
 -12   4  14        3.04        3.95     31.93 o
 -11   4  14       83.54      135.77     37.26 o
 -10   4  14       15.55       18.99     32.04 o
  -9   4  14       11.54       36.79     31.07 o
  -8   4  14        0.60       54.15     42.82 o
  -7   4  14       22.56       29.18     40.41 o
  -6   4  14       73.39       74.54     46.93 o
  -5   4  14      299.82      257.07     39.29 o
  -4   4  14      497.77      474.68     35.55 o
  -3   4  14      325.53      313.83     47.83 o
  -2   4  14      253.41      236.49     38.65 o
  -1   4  14       23.92       44.51     28.30 o
   0   4  14       13.08       29.43     31.69 o
   1   4  14        6.77       23.55     27.38 o
   2   4  14        0.47       -0.87     29.41 o
   3   4  14        9.74       52.73     33.47 o
   4   4  14      431.91      433.41     39.26 o
   5   4  14       46.34       52.46     27.47 o
   6   4  14        5.44       14.85     29.33 o
   7   4  14        0.34       64.41     35.33 o
   8   4  14       30.20       41.40     31.34 o
   9   4  14      143.65       95.32     37.00 o
  10   4  14      197.70      164.48     34.17 o
  11   4  14        0.10       20.91     30.63 o
  12   4  14       13.34       31.09     35.43 o
  13   4  14        0.50      -10.02     41.38 o
 -19   5  14        0.54       51.36     38.62 o
 -18   5  14        1.13       30.85     36.89 o
 -17   5  14       40.56       43.54     35.95 o
 -16   5  14       96.50      117.80     34.70 o
 -15   5  14        0.06       -0.27     35.02 o
 -14   5  14        0.42       14.26     33.22 o
 -13   5  14       64.67       56.75     38.68 o
 -12   5  14      330.90      397.52     46.08 o
 -11   5  14        9.44       25.17     32.85 o
 -10   5  14       71.73       87.68     38.79 o
  -9   5  14        0.35       14.12     30.49 o
  -8   5  14       38.62       96.22     44.50 o
  -7   5  14      458.01      418.66     35.76 o
  -6   5  14       38.33       41.65     32.61 o
  -5   5  14      218.16      263.18     45.86 o
  -4   5  14        5.04       43.61     38.10 o
  -3   5  14       61.52       83.77     57.95 o
  -2   5  14      398.71      448.39     37.27 o
  -1   5  14       50.30       53.26     31.58 o
   0   5  14        2.23        3.59     35.80 o
   1   5  14        4.98       13.56     32.62 o
   2   5  14       21.62       35.68     38.48 o
   3   5  14       22.55        7.49     29.32 o
   4   5  14       83.39      123.72     34.96 o
   5   5  14       67.48       70.38     34.29 o
   6   5  14       22.67       67.55     34.54 o
   7   5  14       49.97       61.74     31.63 o
   8   5  14       16.35       45.84     32.95 o
   9   5  14      313.40      316.47     33.86 o
  10   5  14      394.29      378.92     35.12 o
  11   5  14       13.62       22.39     33.81 o
  12   5  14       10.14       49.24     35.73 o
  13   5  14       14.69       17.06     31.27 o
 -18   6  14        8.38       17.84     42.58 o
 -17   6  14       35.57       44.54     36.07 o
 -16   6  14      130.14      121.61     35.90 o
 -15   6  14        1.73       -3.75     35.00 o
 -14   6  14        3.75       38.08     33.02 o
 -13   6  14      119.19       70.81     30.48 o
 -12   6  14       44.17       64.61     34.03 o
 -11   6  14     1554.77     1611.94     91.27 o
 -10   6  14        4.33       13.43     29.46 o
  -9   6  14        2.67       46.43     35.44 o
  -8   6  14      162.75      186.49     39.63 o
  -7   6  14        0.28      -25.03     45.51 o
  -6   6  14       95.25      141.59     34.87 o
  -5   6  14       24.49       65.84     37.24 o
  -4   6  14      198.11      198.19     37.16 o
  -3   6  14       27.13       31.33     36.00 o
  -2   6  14      352.55      333.96     35.80 o
  -1   6  14      258.61      260.46     33.68 o
   0   6  14       71.83       68.13     32.36 o
   1   6  14      255.78      265.76     36.72 o
   2   6  14       13.77        7.80     35.80 o
   3   6  14       95.36       69.72     33.10 o
   4   6  14      182.49      224.39     32.22 o
   5   6  14      576.78      538.64     37.15 o
   6   6  14      291.72      274.96     32.58 o
   7   6  14      146.76      118.19     30.75 o
   8   6  14      435.84      436.97     33.70 o
   9   6  14      188.25      198.03     39.02 o
  10   6  14        2.60       12.44     33.35 o
  11   6  14       43.04       46.79     32.61 o
  12   6  14        0.09       32.61     38.48 o
 -16   7  14       39.86       77.45     38.24 o
 -15   7  14       79.92       61.55     33.05 o
 -14   7  14      168.60      178.35     39.05 o
 -13   7  14       43.14       25.48     39.98 o
 -12   7  14      347.50      299.09     37.52 o
 -11   7  14      690.05      681.41     44.43 o
 -10   7  14      274.45      276.39     36.88 o
  -9   7  14       19.25       51.97     32.20 o
  -8   7  14      194.07      221.73     40.57 o
  -7   7  14      197.61      242.68     39.94 o
  -6   7  14       69.33      116.40     47.97 o
  -5   7  14       21.13       33.76     37.67 o
  -4   7  14        6.09       65.44     46.97 o
  -3   7  14        0.23       44.79     45.71 o
  -2   7  14       23.27       27.63     40.40 o
  -1   7  14      128.52      131.16     34.39 o
   0   7  14       14.41       11.45     37.48 o
   1   7  14      113.41      139.66     32.01 o
   2   7  14      274.59      243.34     37.11 o
   3   7  14        2.78      -10.98     28.63 o
   4   7  14      201.63      213.62     39.25 o
   5   7  14       21.96       37.09     32.34 o
   6   7  14      125.71      147.45     37.30 o
   7   7  14        0.18       52.89     38.46 o
   8   7  14        0.22        4.13     31.77 o
   9   7  14        2.79        5.47     36.12 o
  10   7  14       10.18        5.01     36.99 o
 -15   8  14        3.97       -6.64     40.29 o
 -14   8  14       48.94       28.08     36.92 o
 -13   8  14       52.21       28.48     34.63 o
 -12   8  14      258.43      208.07     34.92 o
 -11   8  14      113.54      120.07     37.39 o
 -10   8  14        0.15        5.29     37.52 o
  -9   8  14       70.47       60.25     40.56 o
  -8   8  14        1.19       17.07     63.96 o
  -7   8  14        1.80       23.12     49.91 o
  -6   8  14       19.72       20.57     49.40 o
  -5   8  14        9.16      -14.80     32.48 o
  -4   8  14       82.06       69.96     47.97 o
  -3   8  14      116.71      123.17     34.61 o
  -2   8  14       17.00       70.70     41.59 o
  -1   8  14      163.29      180.57     32.67 o
   0   8  14      345.68      290.58     32.96 o
   1   8  14       89.05      103.05     35.45 o
   2   8  14        0.10       25.57     39.19 o
   3   8  14        9.11       50.80     34.85 o
   4   8  14        3.15       28.88     38.04 o
   5   8  14       23.35       26.34     32.06 o
   6   8  14        2.56       -8.49     35.22 o
   7   8  14        1.38      -10.88     35.51 o
   8   8  14        0.54       11.52     37.40 o
   9   8  14       38.01       23.09     85.89 o
 -12   9  14       10.32       20.62     35.14 o
 -11   9  14        1.10       26.25     39.83 o
 -10   9  14       26.53       30.48     49.33 o
  -9   9  14        2.82       20.99     45.27 o
  -8   9  14       18.03       25.51     61.65 o
  -7   9  14        9.81       14.35     36.88 o
  -6   9  14       49.18       34.73     44.19 o
  -5   9  14        3.58      -50.10     36.23 o
  -4   9  14      201.54      173.85     42.66 o
  -3   9  14      202.46      217.10     46.84 o
  -2   9  14       14.86       42.64     41.32 o
  -1   9  14       81.45       79.11     42.78 o
   0   9  14        0.73       14.37     40.29 o
   1   9  14       11.47      -25.32     38.36 o
   2   9  14       13.97       23.52     45.79 o
   3   9  14        3.20      -19.05     32.08 o
   4   9  14        4.17       39.35     41.77 o
   5   9  14       42.24       72.18     40.82 o
   6   9  14       34.94       47.84     37.48 o
  -9  10  14        1.05       -0.20     48.09 o
  -8  10  14        6.81       -1.61     58.61 o
  -7  10  14        8.28        9.36     45.79 o
  -6  10  14       16.40       15.67     56.33 o
  -5  10  14        0.01       74.78     56.31 o
  -4  10  14        5.72       43.49     49.54 o
  -3  10  14       10.12        9.62     47.44 o
  -2  10  14        5.32        6.37     51.77 o
  -1  10  14       14.11       47.78     45.09 o
   0  10  14       12.87       12.48     38.54 o
   1  10  14        0.13        4.07     38.17 o
   2  10  14        2.57       39.63     48.24 o
   3  10  14       36.39       61.37     39.39 o
 -21   1  15       50.78       38.55     43.37 o
 -20   1  15        2.20      -22.67     41.15 o
 -19   1  15        5.13       16.11     35.41 o
 -18   1  15        2.72       -6.33     33.83 o
 -17   1  15      124.53      156.62     35.30 o
 -16   1  15       27.38        3.33     37.23 o
 -15   1  15        0.40       39.94     33.16 o
 -14   1  15       15.88        6.22     35.95 o
 -13   1  15      271.89      282.63     33.15 o
 -12   1  15       17.04       39.54     31.62 o
 -11   1  15        5.02       22.12     29.16 o
 -10   1  15      980.91      927.96     33.31 o
  -9   1  15     1373.64     1350.70     41.72 o
  -8   1  15      180.21      184.92     29.81 o
  -7   1  15      182.61      187.26     31.41 o
  -6   1  15        7.09       19.35     27.00 o
  -5   1  15     3483.73     3484.16     50.58 o
  -4   1  15      130.43      125.06     30.58 o
  -3   1  15     1229.65     1144.09     40.16 o
  -2   1  15      177.51      162.44     30.98 o
  -1   1  15        4.50       32.05     36.79 o
   0   1  15      377.71      377.21     30.62 o
   1   1  15      184.02      194.76     32.84 o
   2   1  15       12.49       25.45     29.28 o
   3   1  15       63.18       69.77     29.92 o
   4   1  15      366.37      364.22     27.54 o
   5   1  15       56.61       62.85     31.48 o
   6   1  15      269.95      288.16     37.00 o
   7   1  15      383.51      381.83     37.51 o
   8   1  15      338.90      358.95     30.56 o
   9   1  15      321.60      334.83     35.60 o
  10   1  15      330.16      344.06     34.42 o
  11   1  15       48.43       49.48     28.43 o
  12   1  15        0.00       -7.40     29.65 o
  13   1  15        9.29       14.63     36.20 o
  14   1  15        9.02       14.37     33.95 o
 -20   2  15        8.85       23.75     41.51 o
 -19   2  15        5.06       25.88     33.33 o
 -18   2  15        2.47       35.75     33.82 o
 -17   2  15       54.11       61.06     34.04 o
 -16   2  15      158.98      167.78     38.32 o
 -15   2  15        2.94       22.35     32.59 o
 -14   2  15        1.10       12.01     31.32 o
 -13   2  15        5.79       23.74     31.45 o
 -12   2  15      260.50      266.57     36.46 o
 -11   2  15       11.73       40.78     31.87 o
 -10   2  15      948.22      906.93     33.16 o
  -9   2  15       52.24       76.35     32.50 o
  -8   2  15      184.49      210.07     36.34 o
  -7   2  15       22.23       35.74     30.77 o
  -6   2  15      158.22      135.65     32.41 o
  -5   2  15      486.36      490.23     38.12 o
  -4   2  15        2.49       15.59     37.42 o
  -3   2  15      112.95      107.90     28.01 o
  -2   2  15        7.54        0.86     34.93 o
  -1   2  15       17.12       40.44     29.75 o
   0   2  15       69.24      112.76     37.36 o
   1   2  15      314.50      293.75     34.63 o
   2   2  15      549.56      532.42     33.64 o
   3   2  15       10.13       27.99     31.63 o
   4   2  15      319.97      344.05     36.04 o
   5   2  15       59.37       81.36     34.46 o
   6   2  15       17.60        8.50     28.52 o
   7   2  15       15.41       39.33     36.19 o
   8   2  15       16.47       19.72     26.84 o
   9   2  15       10.01       41.74     28.71 o
  10   2  15       27.67       10.96     38.07 o
  11   2  15       23.90       21.14     37.13 o
  12   2  15       11.25      -14.21     43.85 o
  13   2  15        9.10       37.96     32.84 o
  14   2  15       26.31       47.03     48.94 o
 -20   3  15        0.08       19.97     34.21 o
 -19   3  15        0.84       33.85     36.50 o
 -18   3  15       16.59       73.32     39.79 o
 -17   3  15        6.89       46.18     32.09 o
 -16   3  15        2.82       38.70     33.13 o
 -15   3  15       19.84       16.67     37.31 o
 -14   3  15        0.21       26.34     32.79 o
 -13   3  15       93.99       90.23     33.73 o
 -12   3  15        1.23       -1.56     34.40 o
 -11   3  15      326.84      356.19     39.73 o
 -10   3  15      153.07      189.08     33.85 o
  -9   3  15       38.42       17.51     38.88 o
  -8   3  15      164.46      173.07     30.82 o
  -7   3  15        5.41       37.04     42.07 o
  -6   3  15        9.37      -16.06     45.54 o
  -5   3  15        4.24        7.48     35.11 o
  -4   3  15        6.04       50.02     44.08 o
  -3   3  15        4.72        9.44     33.89 o
  -2   3  15        4.37       24.52     28.23 o
  -1   3  15       67.18       85.83     35.63 o
   0   3  15      160.87      148.13     33.56 o
   1   3  15      118.11      114.95     28.05 o
   2   3  15       38.78       46.78     27.96 o
   3   3  15       58.19       56.80     35.78 o
   4   3  15        0.06       15.19     30.70 o
   5   3  15       24.08       32.92     30.91 o
   6   3  15        8.98       60.05     31.55 o
   7   3  15        8.71       34.12     36.75 o
   8   3  15        0.56       39.74     29.09 o
   9   3  15       10.14       38.88     32.11 o
  10   3  15        4.06       37.29     30.56 o
  11   3  15       40.41       49.11     30.83 o
  12   3  15        4.46      -21.01     32.76 o
  13   3  15       17.64       23.08     40.29 o
 -19   4  15        0.53       22.82     36.28 o
 -18   4  15        9.33       32.04     40.16 o
 -17   4  15       15.96      -23.40     39.20 o
 -16   4  15        8.63       31.40     34.28 o
 -15   4  15        1.63       31.27     36.65 o
 -14   4  15       16.63       25.12     30.16 o
 -13   4  15        9.09       -9.69     30.45 o
 -12   4  15        1.44       23.04     33.40 o
 -11   4  15      128.96      144.10     31.01 o
 -10   4  15       57.01       68.87     33.26 o
  -9   4  15       28.58       33.20     44.90 o
  -8   4  15        8.76       18.11     35.37 o
  -7   4  15      324.71      372.26     48.30 o
  -6   4  15       50.79       86.31     47.64 o
  -5   4  15      524.25      597.55     48.45 o
  -4   4  15       18.11       32.11     37.54 o
  -3   4  15      331.09      383.66     47.33 o
  -2   4  15       23.87       18.33     41.06 o
  -1   4  15        7.94        5.53     33.99 o
   0   4  15       81.52       46.74     36.14 o
   1   4  15        1.28      -10.92     37.60 o
   2   4  15      247.19      256.43     32.90 o
   3   4  15      109.10      126.89     33.44 o
   4   4  15      143.26      155.90     35.05 o
   5   4  15        4.28       10.17     34.55 o
   6   4  15       51.97       57.78     34.98 o
   7   4  15       58.22       92.23     31.70 o
   8   4  15       15.49        4.39     35.57 o
   9   4  15      209.86      210.13     33.33 o
  10   4  15      163.72      148.91     56.52 o
  11   4  15        2.41       28.67     29.85 o
  12   4  15       15.55       13.14     40.28 o
  13   4  15       50.03       64.39     33.55 o
 -19   5  15        2.81      -15.58     38.84 o
 -18   5  15       18.10       12.89     34.25 o
 -17   5  15       82.78       58.95     33.23 o
 -16   5  15        9.27       69.97     41.21 o
 -15   5  15        0.38       -4.60     38.94 o
 -14   5  15        0.07       -2.73     33.97 o
 -13   5  15      103.14      101.12     38.83 o
 -12   5  15        3.79       36.50     38.20 o
 -11   5  15        1.75       27.34     34.52 o
 -10   5  15        0.09       -7.25     31.11 o
  -9   5  15       23.18       27.76     34.90 o
  -8   5  15        3.23       14.76     46.46 o
  -7   5  15      113.13       79.57     45.70 o
  -6   5  15     1110.39     1142.89     43.47 o
  -5   5  15      814.85      982.67     50.33 o
  -4   5  15        0.42       -1.27     68.34 o
  -3   5  15      393.25      449.98     38.79 o
  -2   5  15        0.72       21.25     35.37 o
  -1   5  15      711.94      668.31     40.26 o
   0   5  15      263.81      225.93     32.85 o
   1   5  15       90.66       69.31     33.47 o
   2   5  15        4.84        2.92     27.17 o
   3   5  15       10.49       33.15     30.98 o
   4   5  15        0.07       -1.79     28.47 o
   5   5  15       60.49       49.69     28.53 o
   6   5  15       53.86       72.37     26.30 o
   7   5  15        0.44        7.45     31.35 o
   8   5  15        4.03       22.70     27.80 o
   9   5  15        0.41        3.57     28.41 o
  10   5  15       34.37       19.21     31.50 o
  11   5  15        0.76       69.34     39.97 o
  12   5  15       17.04       24.39     40.88 o
 -18   6  15        0.40       -9.24     91.89 o
 -17   6  15       40.03       51.50     38.10 o
 -16   6  15       27.86       22.47     36.18 o
 -15   6  15       26.42       56.74     35.05 o
 -14   6  15        3.51       42.23     34.51 o
 -13   6  15      178.53      181.44     35.73 o
 -12   6  15      779.73      728.31     38.11 o
 -11   6  15      367.23      379.26     42.96 o
 -10   6  15      272.89      307.07     37.29 o
  -9   6  15        0.03       27.18     38.69 o
  -8   6  15      256.03      320.96     41.97 o
  -7   6  15      137.44      155.23     54.49 o
  -6   6  15       72.11       99.00     34.86 o
  -5   6  15       49.97       81.73     38.42 o
  -4   6  15      352.98      358.94     39.35 o
  -3   6  15       42.39        6.37     43.18 o
  -2   6  15      117.70      112.83     36.64 o
  -1   6  15       53.91       46.99     39.11 o
   0   6  15        0.03       25.95     36.43 o
   1   6  15        0.07       26.55     31.02 o
   2   6  15        5.41       18.51     36.17 o
   3   6  15     1000.92      912.10     36.16 o
   4   6  15        1.11       33.01     35.32 o
   5   6  15        4.25        5.09     35.80 o
   6   6  15       10.24       26.15     32.82 o
   7   6  15        4.19       -7.56     37.26 o
   8   6  15        5.40        1.35     28.46 o
   9   6  15        3.29        5.06     34.24 o
  10   6  15       17.92       34.21     35.31 o
  11   6  15       56.99       56.26     35.74 o
 -16   7  15        0.52       22.71     37.55 o
 -15   7  15        4.92       34.42     43.38 o
 -14   7  15       14.72       -6.14     41.61 o
 -13   7  15       19.10       47.48     32.31 o
 -12   7  15      173.40      165.57     37.61 o
 -11   7  15     1562.57     1579.80     51.87 o
 -10   7  15      252.46      237.49     43.80 o
  -9   7  15      688.57      652.54     43.15 o
  -8   7  15       76.70      108.19     39.08 o
  -7   7  15       35.16       32.45     38.84 o
  -6   7  15       27.25       29.13     41.10 o
  -5   7  15       16.12       40.60     46.53 o
  -4   7  15        3.27       27.97     37.73 o
  -3   7  15        9.00      -27.34     37.93 o
  -2   7  15        8.91        4.68     38.26 o
  -1   7  15        8.94       51.32     39.52 o
   0   7  15       94.23      139.02     32.59 o
   1   7  15      551.88      509.85     34.21 o
   2   7  15       46.84       57.58     37.48 o
   3   7  15      142.66      167.61     31.00 o
   4   7  15      465.44      432.22     41.91 o
   5   7  15        0.05       19.06     30.19 o
   6   7  15       45.94       76.38     34.51 o
   7   7  15       13.10       39.87     30.44 o
   8   7  15       37.36       40.50     39.59 o
   9   7  15        0.30       19.47     35.50 o
  10   7  15       31.17       24.42     42.62 o
 -14   8  15        4.48       31.38     38.19 o
 -13   8  15        0.58        2.20     37.25 o
 -12   8  15        1.22      -13.98     44.96 o
 -11   8  15      385.03      398.98     49.00 o
 -10   8  15     1065.56      984.00     87.05 o
  -9   8  15       95.59      116.61     50.91 o
  -8   8  15        0.98       50.45     36.07 o
  -7   8  15       29.73       58.69     40.92 o
  -6   8  15       45.63       17.04     35.81 o
  -5   8  15      112.59       55.12     50.61 o
  -4   8  15       59.17      136.06     47.82 o
  -3   8  15       33.76      101.13     49.31 o
  -2   8  15       25.17       44.97     39.37 o
  -1   8  15        8.82       13.70     41.43 o
   0   8  15        0.22       -4.55     35.51 o
   1   8  15       14.28       19.95     37.28 o
   2   8  15        0.06       17.22     46.70 o
   3   8  15        6.39       18.45     33.78 o
   4   8  15      119.59       67.83     35.60 o
   5   8  15        2.76       24.95     39.08 o
   6   8  15       13.17       47.05     35.81 o
   7   8  15        6.80       66.66     42.43 o
   8   8  15       34.46       60.66     42.44 o
 -12   9  15       27.27       -4.13     43.62 o
 -11   9  15      120.24       70.24     47.52 o
 -10   9  15        0.11       -6.22     44.84 o
  -9   9  15       30.19       27.06     55.64 o
  -8   9  15       39.80        0.84     44.07 o
  -7   9  15      197.82      152.08     43.99 o
  -6   9  15       23.25        7.79     55.18 o
  -5   9  15       13.17      -31.12     51.75 o
  -4   9  15       73.57       61.34     45.20 o
  -3   9  15      148.22      183.20     43.48 o
  -2   9  15        3.35       -0.60     35.11 o
  -1   9  15       94.95       87.14     45.73 o
   0   9  15        0.04       -9.85     32.72 o
   1   9  15       29.77       15.51     33.63 o
   2   9  15        0.00       26.42     49.20 o
   3   9  15        4.76        2.06     36.08 o
   4   9  15        2.70       43.02     36.95 o
   5   9  15       12.99       -5.08     43.14 o
  -8  10  15        2.27       16.72     57.61 o
  -7  10  15        0.04       16.74     49.87 o
  -6  10  15        0.00      -39.39     56.80 o
  -5  10  15        0.67       19.50     57.22 o
  -4  10  15        0.38       21.33     55.34 o
  -3  10  15        2.86       17.09     55.31 o
  -2  10  15        2.68      -13.27     48.56 o
  -1  10  15        6.05       33.23     41.42 o
   0  10  15        1.26       -9.83     36.33 o
   1  10  15        0.04       13.75     39.02 o
   2  10  15        1.78       15.40     39.79 o
 -21   0  16       34.31       34.24     49.59 o
 -20   0  16      190.49      131.17     60.49 o
 -19   0  16       35.77      -10.92     71.34 o
 -18   0  16      220.81      192.22     56.15 o
 -17   0  16      290.19      265.62     46.04 o
 -16   0  16      513.05      604.94     55.96 o
 -15   0  16        0.45      -19.39     36.38 o
 -14   0  16       87.15      122.87     42.69 o
 -13   0  16      200.82      141.01     43.49 o
 -12   0  16       10.73       56.33     49.83 o
 -11   0  16      137.60      165.82     42.09 o
 -10   0  16        5.83       -0.79     43.49 o
  -9   0  16      325.11      376.01     43.38 o
  -8   0  16      435.54      432.96     52.01 o
  -7   0  16      298.35      274.97     50.56 o
  -6   0  16     7506.55     7353.49     88.63 o
  -5   0  16    59013.46    58928.95   2141.50 o
  -4   0  16    58195.40    61130.25    221.06 o
  -3   0  16      568.22      595.65     49.95 o
  -2   0  16     1169.10     1131.17     63.03 o
  -1   0  16      268.47      229.29     45.81 o
   0   0  16       47.43       45.98     44.83 o
   1   0  16      543.12      489.33     48.19 o
   2   0  16        0.26       -2.17     45.82 o
   3   0  16       49.85       23.24     46.39 o
   4   0  16       10.20       30.33     48.58 o
   5   0  16      180.40      299.69     73.42 o
   6   0  16        4.21      -14.86     39.72 o
   7   0  16      473.35      526.26     51.25 o
   8   0  16      196.53      169.86     52.72 o
   9   0  16        8.58       94.40     42.44 o
  10   0  16      642.54      591.94     45.52 o
  11   0  16       39.19       16.47     43.70 o
  12   0  16       35.22       33.03     47.22 o
  13   0  16        9.54       50.03     48.25 o
  14   0  16       45.67      107.40     49.10 o
 -21   1  16        0.15       16.76     43.11 o
 -20   1  16        2.47       42.86     37.35 o
 -19   1  16        0.89       12.61     33.50 o
 -18   1  16       30.64       59.66     35.75 o
 -17   1  16      482.25      431.02     39.13 o
 -16   1  16      192.16      156.20     32.97 o
 -15   1  16      164.88      152.46     33.33 o
 -14   1  16      149.26      154.03     37.87 o
 -13   1  16       20.47       40.50     32.27 o
 -12   1  16       16.52       36.46     28.62 o
 -11   1  16      188.25      253.82     36.12 o
 -10   1  16        5.33       16.72     30.79 o
  -9   1  16       11.58       39.35     34.22 o
  -8   1  16      271.05      283.21     31.15 o
  -7   1  16      800.83      807.51     33.94 o
  -6   1  16     5918.64     6082.64     59.32 o
  -5   1  16     3720.21     3608.63     49.34 o
  -4   1  16     4747.68     4805.82     52.19 o
  -3   1  16     8589.91     8601.10     83.58 o
  -2   1  16       23.15        8.85     31.16 o
  -1   1  16      188.39      141.75     32.71 o
   0   1  16      211.10      238.93     29.21 o
   1   1  16      198.19      217.01     29.65 o
   2   1  16       31.53       31.58     29.94 o
   3   1  16        3.57       24.51     39.07 o
   4   1  16      209.54      244.90     35.16 o
   5   1  16       50.55       61.64     28.24 o
   6   1  16       21.97       24.81     28.51 o
   7   1  16      463.42      514.86     35.04 o
   8   1  16      159.53      140.25     36.67 o
   9   1  16      112.52      146.46     30.49 o
  10   1  16        1.06       20.74     30.71 o
  11   1  16        5.69      -17.41     27.54 o
  12   1  16       52.75       74.09     32.83 o
  13   1  16       27.45       26.77     37.55 o
  14   1  16       10.53       68.26     50.91 o
 -20   2  16        0.65      -26.37     36.86 o
 -19   2  16        7.54       28.18     40.51 o
 -18   2  16       17.17       24.40     34.54 o
 -17   2  16        6.31       21.06     33.79 o
 -16   2  16      114.84      118.33     33.67 o
 -15   2  16       61.05       62.19     32.58 o
 -14   2  16       27.64       36.26     35.65 o
 -13   2  16      132.38      129.08     31.26 o
 -12   2  16        1.21        8.12     32.69 o
 -11   2  16       33.37       62.04     35.47 o
 -10   2  16      118.74      157.12     35.22 o
  -9   2  16       24.26        9.64     33.78 o
  -8   2  16      154.90      198.77     32.76 o
  -7   2  16      604.35      646.55     39.70 o
  -6   2  16      205.14      212.13     31.13 o
  -5   2  16       26.10       44.29     31.07 o
  -4   2  16       36.61       40.32     30.40 o
  -3   2  16     1138.53     1128.63     40.87 o
  -2   2  16        0.67       21.19     29.41 o
  -1   2  16        0.61       27.52     34.32 o
   0   2  16      139.30      172.08     27.56 o
   1   2  16      198.14      236.32     34.60 o
   2   2  16       99.67       91.71     30.67 o
   3   2  16        1.21       44.35     32.18 o
   4   2  16       68.94       76.13     28.32 o
   5   2  16       74.51       69.91     26.43 o
   6   2  16       82.31       64.77     32.93 o
   7   2  16        9.67       -9.59     27.72 o
   8   2  16       30.86       52.96     28.76 o
   9   2  16       31.30       73.17     36.58 o
  10   2  16        3.59       10.68     31.53 o
  11   2  16       68.65       85.80     40.09 o
  12   2  16        0.11        5.17     46.53 o
  13   2  16        9.59        2.20     41.89 o
 -20   3  16       52.48       58.33     34.90 o
 -19   3  16        5.00       -5.08     31.80 o
 -18   3  16        4.29       40.67     35.45 o
 -17   3  16       12.44       44.32     34.34 o
 -16   3  16       33.42       25.81     37.47 o
 -15   3  16        0.22       -5.54     29.61 o
 -14   3  16       24.05       32.32     32.95 o
 -13   3  16      107.47      127.75     33.04 o
 -12   3  16      231.36      262.32     39.32 o
 -11   3  16      245.71      235.83     34.44 o
 -10   3  16       59.66       83.84     30.18 o
  -9   3  16        1.46        7.23     34.53 o
  -8   3  16      127.82      130.81     35.11 o
  -7   3  16       13.82        5.99     38.99 o
  -6   3  16        1.82       37.75     45.88 o
  -5   3  16       70.00       78.23     44.02 o
  -4   3  16        2.06       -5.62     30.32 o
  -3   3  16       18.71       27.43     33.84 o
  -2   3  16        0.39        7.55     31.92 o
  -1   3  16        0.61      -12.81     36.91 o
   0   3  16        5.87       31.86     33.27 o
   1   3  16      419.92      416.59     35.83 o
   2   3  16        2.08       17.84     32.26 o
   3   3  16       20.48       -0.03     31.14 o
   4   3  16       59.91       74.30     31.74 o
   5   3  16       35.39       49.71     28.59 o
   6   3  16       30.15       64.29     29.25 o
   7   3  16       18.48       32.60     29.74 o
   8   3  16       14.14       33.71     31.43 o
   9   3  16       15.52       33.10     32.93 o
  10   3  16       49.23       56.86     37.97 o
  11   3  16       84.76       96.62     32.28 o
  12   3  16        5.91       56.32     33.70 o
  13   3  16        1.75       24.76     37.05 o
 -19   4  16        9.97       27.50     37.39 o
 -18   4  16       20.68       15.03     35.34 o
 -17   4  16       32.55       76.02     36.16 o
 -16   4  16       38.27       44.16     34.51 o
 -15   4  16       46.09       66.93     39.02 o
 -14   4  16        5.31       65.38     40.09 o
 -13   4  16       16.29       41.90     38.41 o
 -12   4  16       54.71       53.27     39.60 o
 -11   4  16        6.66      -33.38     38.89 o
 -10   4  16       18.36       56.31     33.82 o
  -9   4  16        7.52        9.89     36.80 o
  -8   4  16       35.75       60.45     47.40 o
  -7   4  16      214.94      230.30     42.25 o
  -6   4  16      398.45      385.35     50.08 o
  -5   4  16       23.73       30.59     38.08 o
  -4   4  16        2.82       14.72     46.35 o
  -3   4  16      387.69      467.90     47.97 o
  -2   4  16       86.00      124.43     41.65 o
  -1   4  16       25.14       62.91     31.36 o
   0   4  16        0.04        8.77     30.46 o
   1   4  16       11.51       16.38     39.98 o
   2   4  16        3.83       19.67     26.94 o
   3   4  16        3.88        0.58     34.58 o
   4   4  16        2.39        8.92     31.60 o
   5   4  16        1.61        6.28     35.20 o
   6   4  16        1.56       22.05     28.36 o
   7   4  16       38.44       90.06     36.06 o
   8   4  16       28.32       33.68     30.07 o
   9   4  16       71.46       91.13     34.10 o
  10   4  16        1.69       13.30     33.31 o
  11   4  16       23.96       21.13     29.86 o
  12   4  16        9.99        3.62     33.85 o
 -18   5  16       33.93       16.19     35.00 o
 -17   5  16        7.05       19.22     35.37 o
 -16   5  16        3.75       21.59     36.21 o
 -15   5  16        4.89       13.16     35.20 o
 -14   5  16        5.66       30.21     42.00 o
 -13   5  16        3.78       33.22     36.78 o
 -12   5  16        0.90       23.95     34.23 o
 -11   5  16      118.10      140.43     36.86 o
 -10   5  16        7.24      -22.67     50.80 o
  -9   5  16       10.21        2.54     48.53 o
  -8   5  16       70.54       62.77     33.26 o
  -7   5  16      212.34      191.14     46.81 o
  -6   5  16        5.36      -21.89     38.35 o
  -5   5  16       88.51      119.93     44.83 o
  -4   5  16      184.92      219.54     32.79 o
  -3   5  16      277.47      276.12     45.54 o
  -2   5  16      235.19      268.37     38.59 o
  -1   5  16      231.75      252.14     35.70 o
   0   5  16        7.49        7.55     32.64 o
   1   5  16        1.65       13.69     42.57 o
   2   5  16      120.47      105.61     28.44 o
   3   5  16        7.16       25.34     28.17 o
   4   5  16       39.30      106.98     32.16 o
   5   5  16        6.88       12.01     26.19 o
   6   5  16        8.80        8.54     35.51 o
   7   5  16        2.40       -6.22     33.26 o
   8   5  16        6.38       -9.71     32.34 o
   9   5  16       10.55       14.07     34.30 o
  10   5  16       42.72       72.07     38.84 o
  11   5  16       54.12       46.24     37.36 o
 -17   6  16        6.14       25.38     37.78 o
 -16   6  16       61.38       71.04     37.01 o
 -15   6  16        4.88       18.09     34.66 o
 -14   6  16       85.33       86.54     42.51 o
 -13   6  16       11.52       14.38     41.56 o
 -12   6  16      133.81       87.22     34.11 o
 -11   6  16       21.02        2.30     43.47 o
 -10   6  16      383.95      388.51     72.73 o
  -9   6  16       28.79       60.15     38.95 o
  -8   6  16       30.47       62.58     38.70 o
  -7   6  16       33.45       69.95     48.35 o
  -6   6  16        2.78       39.78     34.76 o
  -5   6  16      115.28      152.83     39.89 o
  -4   6  16        3.99       38.77     38.82 o
  -3   6  16       32.91       44.28     69.04 o
  -2   6  16        0.94       -3.08     38.61 o
  -1   6  16        0.01      -15.41     30.27 o
   0   6  16      298.83      349.94     34.02 o
   1   6  16      126.65      163.23     28.30 o
   2   6  16      413.22      389.41     41.10 o
   3   6  16       98.73       90.36     31.40 o
   4   6  16      165.07      188.90     36.73 o
   5   6  16       98.61       88.20     29.58 o
   6   6  16       45.14       42.23     33.24 o
   7   6  16        6.95      -17.01     30.76 o
   8   6  16       39.99       36.15     38.11 o
   9   6  16       47.01       42.50     34.66 o
  10   6  16        6.49       -1.96     31.24 o
 -16   7  16       19.58        2.02     34.13 o
 -15   7  16        0.29       30.67     44.17 o
 -14   7  16        3.82       42.88     36.12 o
 -13   7  16       35.42       -3.96     33.51 o
 -12   7  16      572.71      528.23     41.51 o
 -11   7  16     1119.55     1035.84     62.34 o
 -10   7  16      308.14      290.30     72.27 o
  -9   7  16       40.14       44.19     54.72 o
  -8   7  16       32.96       24.11     39.76 o
  -7   7  16       42.73       51.83     47.97 o
  -6   7  16       49.50       72.12     47.14 o
  -5   7  16       11.39       31.12     38.10 o
  -4   7  16       85.45       79.27     37.67 o
  -3   7  16      273.83      281.69     47.82 o
  -2   7  16       10.57       44.16     46.20 o
  -1   7  16       20.79       -7.46     34.78 o
   0   7  16        9.09       12.36     30.10 o
   1   7  16      430.32      477.42     34.31 o
   2   7  16      640.82      621.26     34.32 o
   3   7  16      156.47      149.07     30.74 o
   4   7  16      130.32      108.65     39.94 o
   5   7  16      196.87      163.92     34.30 o
   6   7  16        0.12       41.66     37.53 o
   7   7  16       38.98       40.28     35.26 o
   8   7  16        0.02       35.96     32.91 o
   9   7  16        0.34       20.70     32.84 o
 -14   8  16        8.94       44.96     36.46 o
 -13   8  16       10.13       11.08     35.92 o
 -12   8  16        0.86       85.90     44.38 o
 -11   8  16       39.56       30.11     42.71 o
 -10   8  16      161.21      157.20     43.30 o
  -9   8  16      502.31      421.40     46.31 o
  -8   8  16      371.14      352.71     44.59 o
  -7   8  16        0.06       38.28     50.11 o
  -6   8  16       34.21      100.57     41.20 o
  -5   8  16       39.59       57.16     41.49 o
  -4   8  16       67.36      100.02     36.08 o
  -3   8  16       34.43       61.06     51.59 o
  -2   8  16       69.20       50.71     42.03 o
  -1   8  16      441.42      438.73     45.67 o
   0   8  16      567.99      523.61     37.38 o
   1   8  16      205.98      186.87     40.86 o
   2   8  16       12.02       17.15     37.01 o
   3   8  16       63.34       78.57     34.84 o
   4   8  16       39.50       42.29     34.34 o
   5   8  16       35.10       26.37     40.25 o
   6   8  16       11.06        9.44     40.70 o
   7   8  16       30.77       18.63     33.88 o
 -12   9  16        0.82        0.34     42.48 o
 -11   9  16        1.24       46.81     40.81 o
 -10   9  16       38.20       48.26     46.11 o
  -9   9  16        5.91      -30.28     53.52 o
  -8   9  16       13.23       45.61     54.04 o
  -7   9  16       14.02       35.91     38.37 o
  -6   9  16        3.44       34.42     37.06 o
  -5   9  16       27.18       72.99     42.96 o
  -4   9  16       30.25       -8.27     42.69 o
  -3   9  16       12.53       45.28     41.57 o
  -2   9  16       63.52      -13.33     51.91 o
  -1   9  16        0.11        0.80     46.46 o
   0   9  16        3.27       21.67     37.94 o
   1   9  16        0.60       17.74     33.04 o
   2   9  16        0.01       -8.33     40.48 o
   3   9  16        0.65       41.51     37.68 o
   4   9  16        4.92       19.77     38.54 o
   5   9  16        6.21        3.35     42.21 o
  -7  10  16        0.20       51.52     47.74 o
  -6  10  16        2.27       12.70     40.49 o
  -5  10  16       28.59      -21.57     40.33 o
  -4  10  16       30.73       24.17     47.10 o
  -3  10  16       29.54       -6.62     46.97 o
  -2  10  16        1.70      -27.24     57.47 o
  -1  10  16        9.58       42.69     44.17 o
   0  10  16        5.10       19.22     36.23 o
 -20   1  17       16.51       29.27     41.25 o
 -19   1  17       65.21       40.87     35.57 o
 -18   1  17        1.75       50.04     32.42 o
 -17   1  17       17.63       -3.60     34.12 o
 -16   1  17      395.29      403.95     32.72 o
 -15   1  17        7.09       40.12     36.17 o
 -14   1  17       59.52       60.60     36.45 o
 -13   1  17      146.24      165.68     36.65 o
 -12   1  17       82.44       80.59     35.83 o
 -11   1  17      165.23      170.94     35.13 o
 -10   1  17       13.48       15.18     34.42 o
  -9   1  17      349.20      340.79     34.87 o
  -8   1  17      809.04      826.19     34.36 o
  -7   1  17        0.94        4.21     28.70 o
  -6   1  17       83.91       79.29     33.20 o
  -5   1  17       23.75       34.09     32.67 o
  -4   1  17      490.97      471.52     39.96 o
  -3   1  17      549.64      578.37     32.04 o
  -2   1  17      104.65      120.57     32.59 o
  -1   1  17      806.02      812.25     36.71 o
   0   1  17     1227.17     1175.89     34.74 o
   1   1  17      376.66      377.26     30.86 o
   2   1  17       75.04       66.14     29.06 o
   3   1  17        0.02       23.63     27.81 o
   4   1  17       97.96      105.87     31.32 o
   5   1  17       37.11       35.99     34.93 o
   6   1  17       21.32       17.57     29.32 o
   7   1  17      184.56      152.17     29.75 o
   8   1  17      181.21      164.41     38.40 o
   9   1  17      131.87      126.32     41.30 o
  10   1  17      115.63      102.48     34.49 o
  11   1  17       52.00       82.89     31.87 o
  12   1  17        1.17       20.07     35.76 o
  13   1  17       44.20       28.83     34.12 o
 -20   2  17        2.74       15.13     40.82 o
 -19   2  17       22.30       34.49     40.10 o
 -18   2  17        0.01       44.81     39.23 o
 -17   2  17        2.14       56.51     37.99 o
 -16   2  17       29.94       31.39     34.66 o
 -15   2  17       20.07       74.71     37.66 o
 -14   2  17       22.40       49.87     30.60 o
 -13   2  17      569.04      578.57     38.77 o
 -12   2  17      333.88      333.80     36.91 o
 -11   2  17      163.79      155.13     36.62 o
 -10   2  17      357.62      347.40     35.52 o
  -9   2  17       90.09       80.30     35.17 o
  -8   2  17        3.08       20.00     34.97 o
  -7   2  17       23.70       24.87     35.93 o
  -6   2  17      122.31      114.99     32.26 o
  -5   2  17      418.63      451.95     33.21 o
  -4   2  17      138.69      156.34     31.43 o
  -3   2  17        0.74       12.01     27.41 o
  -2   2  17       15.49        6.99     28.68 o
  -1   2  17      155.97      168.80     38.99 o
   0   2  17       17.20       25.25     33.18 o
   1   2  17      211.17      215.00     30.27 o
   2   2  17       16.48       22.18     35.20 o
   3   2  17     1205.33     1161.12     38.74 o
   4   2  17        4.84        5.25     34.72 o
   5   2  17      212.47      222.15     32.97 o
   6   2  17        5.83       16.82     27.45 o
   7   2  17        2.45       20.46     31.87 o
   8   2  17       14.84        8.24     32.22 o
   9   2  17       34.74       67.15     38.00 o
  10   2  17        5.01       48.58     31.14 o
  11   2  17        6.39       45.94     31.48 o
  12   2  17        1.51        4.94     36.32 o
  13   2  17        5.10       32.75     37.44 o
 -20   3  17       13.75       62.98     38.51 o
 -19   3  17        0.00       48.60     37.27 o
 -18   3  17       54.83       75.72     35.43 o
 -17   3  17        0.80       -7.72     37.60 o
 -16   3  17        2.37       46.98     37.61 o
 -15   3  17        0.35       36.02     33.01 o
 -14   3  17       17.19        0.48     33.62 o
 -13   3  17        1.04       33.22     33.70 o
 -12   3  17       57.98       87.98     32.68 o
 -11   3  17      312.41      370.74     38.00 o
 -10   3  17      211.29      232.64     39.42 o
  -9   3  17        7.41       14.40     40.12 o
  -8   3  17        2.45        5.21     41.24 o
  -7   3  17        9.43       29.62     36.53 o
  -6   3  17        0.00       70.12     37.67 o
  -5   3  17        3.10       -0.13     36.96 o
  -4   3  17       29.83       48.14     46.31 o
  -3   3  17        3.28        5.45     38.02 o
  -2   3  17       10.11       16.14     31.90 o
  -1   3  17      250.96      239.93     32.83 o
   0   3  17      176.65      199.96     35.74 o
   1   3  17       72.78      122.45     33.68 o
   2   3  17      414.33      435.29     32.93 o
   3   3  17       11.94       11.00     29.77 o
   4   3  17       75.46       76.57     35.25 o
   5   3  17        9.12       -9.59     30.90 o
   6   3  17        4.91       17.15     32.44 o
   7   3  17       28.20       15.29     32.54 o
   8   3  17        0.28       39.48     36.74 o
   9   3  17        0.49        7.63     28.19 o
  10   3  17        4.82       43.96     31.34 o
  11   3  17        2.09       32.21     31.87 o
  12   3  17        0.04       -0.38     37.56 o
 -19   4  17      122.12      114.01     39.17 o
 -18   4  17      102.19       53.48     37.25 o
 -17   4  17       30.12       54.92     36.50 o
 -16   4  17        6.81       10.50     34.60 o
 -15   4  17       22.38       47.72     35.33 o
 -14   4  17       63.89       63.93     39.34 o
 -13   4  17       38.03       27.29     40.21 o
 -12   4  17        5.32       17.12     33.00 o
 -11   4  17       16.80       -0.58     34.30 o
 -10   4  17       15.23       48.27     32.69 o
  -9   4  17        1.83       24.54     48.10 o
  -8   4  17       24.71       89.03     48.45 o
  -7   4  17      108.49      101.89     49.40 o
  -6   4  17        2.23       31.33     47.92 o
  -5   4  17      368.30      424.48     40.80 o
  -4   4  17      255.71      305.66     47.14 o
  -3   4  17      159.98      176.55     39.70 o
  -2   4  17       20.47       42.43     34.68 o
  -1   4  17       79.66      102.24     28.65 o
   0   4  17       77.55       86.87     39.43 o
   1   4  17       74.16       60.61     27.16 o
   2   4  17        1.25        5.92     32.59 o
   3   4  17        0.16       47.19     34.71 o
   4   4  17       27.77       22.54     36.17 o
   5   4  17      107.82      133.45     29.21 o
   6   4  17       26.55       30.17     31.86 o
   7   4  17        0.11       50.56     30.73 o
   8   4  17        0.09       17.46     36.84 o
   9   4  17        0.08       63.22     37.97 o
  10   4  17       15.30       38.95     32.23 o
  11   4  17       23.58       20.28     36.68 o
  12   4  17       28.36       40.22     37.67 o
 -18   5  17        0.84       61.21     44.17 o
 -17   5  17        2.67       10.53     42.11 o
 -16   5  17        0.21        3.12     37.01 o
 -15   5  17        0.07       -7.86     36.97 o
 -14   5  17       55.02       71.51     39.65 o
 -13   5  17       14.15       47.16     45.35 o
 -12   5  17        0.51       -9.27     33.11 o
 -11   5  17        1.23        8.56     38.57 o
 -10   5  17      261.51      233.05     51.56 o
  -9   5  17       62.00       91.68     51.04 o
  -8   5  17        0.97       25.36     34.75 o
  -7   5  17       70.99      111.27     47.82 o
  -6   5  17      210.76      260.78     48.00 o
  -5   5  17       69.08       65.92     47.16 o
  -4   5  17      614.09      662.05     40.99 o
  -3   5  17      397.20      415.93     36.07 o
  -2   5  17        5.56       36.62     48.26 o
  -1   5  17       31.97       26.31     32.53 o
   0   5  17       65.57       96.39     29.72 o
   1   5  17       25.69        4.19     42.27 o
   2   5  17        0.30       19.58     32.57 o
   3   5  17       74.24       79.09     31.63 o
   4   5  17        1.68        9.45     28.17 o
   5   5  17       59.88       40.42     35.58 o
   6   5  17       40.37       25.75     32.93 o
   7   5  17      139.05      144.33     34.13 o
   8   5  17       77.34       89.09     29.07 o
   9   5  17        7.59      -22.59     31.74 o
  10   5  17        0.52        1.65     32.70 o
  11   5  17        6.66       27.06     37.09 o
 -17   6  17        5.04       70.10     35.57 o
 -16   6  17       45.89       67.80     39.45 o
 -15   6  17      146.55      111.32     36.23 o
 -14   6  17        5.02       47.87     37.24 o
 -13   6  17       47.68       50.02     42.01 o
 -12   6  17       56.34       43.85     39.99 o
 -11   6  17       35.85       68.70     52.41 o
 -10   6  17      241.14      247.78     68.34 o
  -9   6  17        9.93       -1.79     39.84 o
  -8   6  17       33.41       45.40     39.79 o
  -7   6  17        0.01      -37.38     49.43 o
  -6   6  17       32.24       61.16     39.64 o
  -5   6  17       12.30       -2.84     49.79 o
  -4   6  17        2.40       65.64     47.99 o
  -3   6  17       59.08      108.17     54.03 o
  -2   6  17      164.36      145.30     45.88 o
  -1   6  17       66.34       60.65     40.45 o
   0   6  17        5.42       24.84     37.79 o
   1   6  17      758.15      712.85     49.11 o
   2   6  17        0.36       40.98     31.82 o
   3   6  17     1080.64     1088.77     42.98 o
   4   6  17       14.12       25.59     33.62 o
   5   6  17       47.26       31.33     32.40 o
   6   6  17       52.60       71.15     37.81 o
   7   6  17       34.81       35.00     31.45 o
   8   6  17       32.74       66.84     31.68 o
   9   6  17       17.60       52.65     32.42 o
  10   6  17        2.48       13.64     36.62 o
 -16   7  17        1.95       24.72     40.98 o
 -15   7  17        9.61       53.41     39.09 o
 -14   7  17      210.95      175.98     46.72 o
 -13   7  17       28.20       57.30     39.97 o
 -12   7  17        1.16       76.50     52.24 o
 -11   7  17      445.00      445.27    101.82 o
 -10   7  17       51.40       22.54     51.72 o
  -9   7  17       19.95       15.55     82.89 o
  -8   7  17       59.10       70.25     35.09 o
  -7   7  17       16.56       23.42     47.82 o
  -6   7  17       23.06       64.25     47.16 o
  -5   7  17       23.30       22.54     33.30 o
  -4   7  17       44.27       94.91     65.80 o
  -3   7  17        9.72       -2.92     37.23 o
  -2   7  17        0.21       60.95     46.53 o
  -1   7  17       39.59       80.72     36.04 o
   0   7  17      280.72      315.63     31.62 o
   1   7  17      120.43      132.26     36.92 o
   2   7  17     2282.57     2007.02     66.55 o
   3   7  17      210.28      263.67     39.14 o
   4   7  17      393.26      378.29     35.61 o
   5   7  17        7.86       41.50     37.74 o
   6   7  17       14.72       44.10     34.48 o
   7   7  17       40.44       69.57     36.10 o
   8   7  17        0.02       12.77     41.13 o
 -14   8  17       13.42       18.41     44.14 o
 -13   8  17        1.18       34.99     46.54 o
 -12   8  17       76.87      129.37     55.29 o
 -11   8  17       13.23       19.53     54.19 o
 -10   8  17        3.84       27.36     36.88 o
  -9   8  17      305.45      270.13     52.89 o
  -8   8  17        2.99       18.78     42.01 o
  -7   8  17        8.01       -3.49     50.93 o
  -6   8  17       37.57       34.54     50.28 o
  -5   8  17       47.15       45.04     41.44 o
  -4   8  17        9.43       40.29     50.12 o
  -3   8  17       90.10      124.65     40.31 o
  -2   8  17       96.87      146.53     42.25 o
  -1   8  17       87.88       50.59     34.26 o
   0   8  17      194.61      169.93     37.74 o
   1   8  17      736.70      723.35     53.85 o
   2   8  17      163.78      148.10     35.41 o
   3   8  17      129.13      110.05     35.35 o
   4   8  17        5.87       52.79     36.31 o
   5   8  17       16.53       11.07     37.60 o
   6   8  17        1.43       33.94     37.11 o
 -11   9  17       10.95        6.12     46.41 o
 -10   9  17       14.14       -0.71     39.67 o
  -9   9  17       21.36       41.74     55.16 o
  -8   9  17       36.89       43.95     54.81 o
  -7   9  17       42.39       74.14     53.20 o
  -6   9  17       34.75       51.62     48.49 o
  -5   9  17       29.21       24.64     63.26 o
  -4   9  17        0.08       29.33     36.73 o
  -3   9  17        7.63       19.33     43.31 o
  -2   9  17       16.91       25.56     43.80 o
  -1   9  17        0.57       26.34     44.57 o
   0   9  17        0.55        1.72     39.80 o
   1   9  17       19.27       -4.46     52.25 o
   2   9  17       98.60      103.18     45.88 o
   3   9  17        0.24       30.84     38.27 o
   4   9  17       21.78       43.15     49.83 o
  -6  10  17        2.19       -8.31     59.11 o
  -5  10  17        0.00       15.56     47.07 o
  -4  10  17        4.02       62.82     50.33 o
  -3  10  17        1.45       52.43     48.78 o
  -2  10  17        2.40       12.96     46.72 o
 -20   0  18        3.93       26.44     58.25 o
 -19   0  18       56.55        3.71     44.40 o
 -18   0  18      238.24      287.42     46.60 o
 -17   0  18      243.32      249.91     47.33 o
 -16   0  18        9.06       18.08     51.33 o
 -15   0  18        1.43        5.39     53.48 o
 -14   0  18       82.45       98.53     51.91 o
 -13   0  18      164.21      215.96     53.25 o
 -12   0  18      104.09      126.66     51.34 o
 -11   0  18      119.62      180.95     51.01 o
 -10   0  18       43.26       15.76     42.04 o
  -9   0  18        7.03       29.71     40.49 o
  -8   0  18      286.23      312.73     51.07 o
  -7   0  18     1035.36      965.97     57.10 o
  -6   0  18     3670.79     3818.23     97.20 o
  -5   0  18       20.63       -5.66     46.24 o
  -4   0  18       50.21       32.33     46.84 o
  -3   0  18     4050.20     3918.19     99.74 o
  -2   0  18        1.78      -36.16     48.60 o
  -1   0  18      127.66      204.85     47.04 o
   0   0  18      158.77      161.00     46.94 o
   1   0  18       58.89       50.78     47.04 o
   2   0  18       49.59       59.56     46.15 o
   3   0  18        3.52       22.25     36.57 o
   4   0  18       78.11       85.89     34.90 o
   5   0  18      222.36      189.92     48.12 o
   6   0  18      710.07      737.46     80.35 o
   7   0  18       11.62       44.79     51.26 o
   8   0  18     2262.49     2329.67     90.97 o
   9   0  18     2377.02     2261.52     55.79 o
  10   0  18      183.09      168.47     54.69 o
  11   0  18       63.51      122.25     56.33 o
  12   0  18        8.75       25.07     41.73 o
 -20   1  18       42.73       63.05     37.60 o
 -19   1  18       13.87       54.78     34.90 o
 -18   1  18        2.84       34.38     34.92 o
 -17   1  18      101.43      117.17     34.61 o
 -16   1  18       91.50       91.79     37.83 o
 -15   1  18        8.59       11.74     33.11 o
 -14   1  18       76.21       95.56     36.21 o
 -13   1  18       18.97       56.97     32.63 o
 -12   1  18      425.93      379.98     37.22 o
 -11   1  18       61.00       94.24     28.21 o
 -10   1  18       12.64       25.90     35.84 o
  -9   1  18      243.57      263.01     36.40 o
  -8   1  18      112.53      104.86     35.45 o
  -7   1  18      342.38      381.09     34.97 o
  -6   1  18        3.46       26.99     31.18 o
  -5   1  18      412.04      343.76     34.31 o
  -4   1  18      202.37      160.28     31.12 o
  -3   1  18     2762.07     2756.12     46.61 o
  -2   1  18       46.84       94.19     38.33 o
  -1   1  18        1.17       11.66     28.43 o
   0   1  18      327.54      315.15     33.66 o
   1   1  18      123.23      142.02     30.38 o
   2   1  18       63.62       97.55     33.39 o
   3   1  18        5.73       24.16     33.73 o
   4   1  18       14.44       74.36     38.87 o
   5   1  18       13.48       42.63     29.51 o
   6   1  18       65.80       69.52     27.12 o
   7   1  18     1148.78     1230.41     42.06 o
   8   1  18     1882.40     1918.79     43.12 o
   9   1  18       97.67      112.17     30.71 o
  10   1  18      223.48      174.56     36.75 o
  11   1  18        5.51       49.81     40.17 o
  12   1  18        0.82      -41.62     48.28 o
 -20   2  18       48.69       33.17     42.35 o
 -19   2  18       29.92       49.41     35.38 o
 -18   2  18       45.74       71.81     38.84 o
 -17   2  18       42.35       26.45     37.65 o
 -16   2  18       61.20       74.22     33.34 o
 -15   2  18        5.75       -2.67     32.59 o
 -14   2  18      141.52      170.51     33.02 o
 -13   2  18      433.57      520.49     39.26 o
 -12   2  18      367.67      433.47     33.98 o
 -11   2  18      198.65      180.73     31.81 o
 -10   2  18        0.68       27.26     37.07 o
  -9   2  18       89.90       70.70     32.02 o
  -8   2  18      313.97      297.24     34.08 o
  -7   2  18        2.52       -2.12     29.63 o
  -6   2  18       18.26       34.17     33.14 o
  -5   2  18       16.99       31.27     30.75 o
  -4   2  18       29.53       46.80     34.65 o
  -3   2  18       51.73       68.29     33.20 o
  -2   2  18       14.78       39.58     28.85 o
  -1   2  18       33.46       30.86     38.47 o
   0   2  18       64.15       69.68     26.98 o
   1   2  18      148.49      119.16     35.13 o
   2   2  18        7.26       33.96     29.49 o
   3   2  18      226.27      259.75     40.84 o
   4   2  18      122.10      109.02     28.14 o
   5   2  18      147.90      132.73     29.88 o
   6   2  18      146.95      151.67     36.38 o
   7   2  18       12.92       13.48     32.40 o
   8   2  18       74.55       67.10     32.24 o
   9   2  18       47.10       63.68     31.83 o
  10   2  18        2.11       -1.83     40.03 o
  11   2  18        9.58       79.39     40.26 o
  12   2  18       16.27       61.41     33.99 o
 -20   3  18        0.00       22.12     58.88 o
 -19   3  18        1.73       23.06     37.46 o
 -18   3  18       12.12       21.19     36.39 o
 -17   3  18        4.03       57.27     39.14 o
 -16   3  18       58.59       67.27     34.30 o
 -15   3  18       10.06       34.48     34.55 o
 -14   3  18      138.78       99.69     31.98 o
 -13   3  18      238.46      222.54     35.61 o
 -12   3  18      332.17      411.63     36.15 o
 -11   3  18        0.48       -0.08     28.74 o
 -10   3  18      361.23      375.69     39.51 o
  -9   3  18        1.08      -16.62     39.45 o
  -8   3  18       10.43       36.56     42.24 o
  -7   3  18       44.38       61.19     33.96 o
  -6   3  18        5.39       -6.89     46.43 o
  -5   3  18       25.42       64.69     38.61 o
  -4   3  18       46.87       49.80     42.59 o
  -3   3  18      116.01      127.31     34.55 o
  -2   3  18        5.38       33.61     32.45 o
  -1   3  18      255.50      278.03     32.76 o
   0   3  18      157.38      149.47     36.15 o
   1   3  18      304.51      315.29     32.33 o
   2   3  18      430.43      420.02     32.18 o
   3   3  18      116.54      121.24     31.28 o
   4   3  18       10.67       34.99     34.45 o
   5   3  18       27.40       43.47     27.13 o
   6   3  18       70.50      114.50     36.64 o
   7   3  18        8.59       41.78     29.78 o
   8   3  18        0.37       45.21     33.82 o
   9   3  18      117.25      113.92     44.03 o
  10   3  18       36.41       78.49     33.38 o
  11   3  18       32.15       29.99     40.77 o
  12   3  18        0.04       21.99     37.38 o
 -19   4  18        9.20       41.28     38.49 o
 -18   4  18        2.76       34.49     36.83 o
 -17   4  18       44.04       16.08     39.41 o
 -16   4  18        0.96       14.14     35.08 o
 -15   4  18        5.12       34.71     34.49 o
 -14   4  18       42.66       43.02     34.21 o
 -13   4  18        0.77       21.46     34.06 o
 -12   4  18       13.73       31.32     40.74 o
 -11   4  18       47.26       74.97     34.89 o
 -10   4  18       60.88      104.38     48.97 o
  -9   4  18       61.06       63.94     39.48 o
  -8   4  18       67.91      104.42     85.66 o
  -7   4  18       21.96       74.37     46.64 o
  -6   4  18       64.20       96.86     38.70 o
  -5   4  18      217.29      202.48     39.46 o
  -4   4  18      301.09      332.72     35.91 o
  -3   4  18        2.27      -15.67     47.51 o
  -2   4  18        0.96        0.70     30.72 o
  -1   4  18       54.10       60.56     32.64 o
   0   4  18       15.88       37.88     36.46 o
   1   4  18        4.98       28.79     32.08 o
   2   4  18        2.25       15.04     31.97 o
   3   4  18       28.61       60.58     31.48 o
   4   4  18       12.16        1.38     32.01 o
   5   4  18       49.30       42.76     27.70 o
   6   4  18       15.20       48.08     31.47 o
   7   4  18        4.92       22.89     33.14 o
   8   4  18       94.98       56.89     35.07 o
   9   4  18       16.89        6.96     32.43 o
  10   4  18       25.84       62.46     33.26 o
  11   4  18       17.44       57.19     37.62 o
 -18   5  18       99.16      106.34     44.59 o
 -17   5  18       10.26       45.58     42.67 o
 -16   5  18        6.52       37.51     36.68 o
 -15   5  18        1.08       -9.79     37.69 o
 -14   5  18       35.97       81.16     47.33 o
 -13   5  18       43.84       87.65     40.96 o
 -12   5  18        2.96       -7.23     36.50 o
 -11   5  18       32.71       45.08     42.71 o
 -10   5  18       55.21       37.83     49.94 o
  -9   5  18        8.07       -7.05     39.88 o
  -8   5  18        2.86       14.91     49.40 o
  -7   5  18      125.44       85.19     35.88 o
  -6   5  18       10.72       40.35     47.14 o
  -5   5  18       72.26       91.59     39.18 o
  -4   5  18      347.69      338.70     40.19 o
  -3   5  18      185.77      181.68     38.56 o
  -2   5  18       18.29        3.11     37.59 o
  -1   5  18        9.20       12.94     33.47 o
   0   5  18        0.09      -16.61     42.71 o
   1   5  18       26.89       33.73     32.24 o
   2   5  18       33.35       30.94     32.20 o
   3   5  18       35.88       45.90     28.09 o
   4   5  18        3.46       18.50     32.23 o
   5   5  18       21.83       33.58     32.18 o
   6   5  18       16.96       41.13     28.14 o
   7   5  18       14.56       43.83     37.40 o
   8   5  18       85.14      110.53     34.14 o
   9   5  18       12.39       -2.88     39.14 o
  10   5  18       34.81       14.39     36.63 o
 -17   6  18       50.73       22.62     41.03 o
 -16   6  18       45.09       33.66     39.30 o
 -15   6  18      226.87      199.50     44.60 o
 -14   6  18      190.32      155.47     40.14 o
 -13   6  18       52.82       77.75     46.70 o
 -12   6  18       17.52       87.24     46.14 o
 -11   6  18      101.99      101.68     50.86 o
 -10   6  18        6.50       12.49     41.17 o
  -9   6  18        0.29      -21.40     40.38 o
  -8   6  18        6.94       -1.81     39.11 o
  -7   6  18        6.85        6.63     49.43 o
  -6   6  18        0.00        1.66     48.14 o
  -5   6  18       16.14       74.86     47.83 o
  -4   6  18        0.94       11.62     38.95 o
  -3   6  18        0.77       -3.67     33.46 o
  -2   6  18       78.28      152.52     52.64 o
  -1   6  18       31.63       16.52     35.68 o
   0   6  18       86.97      110.59     39.50 o
   1   6  18      813.68      808.54     50.76 o
   2   6  18      201.20      185.78     33.71 o
   3   6  18       25.72       35.79     32.93 o
   4   6  18        4.11       17.24     32.95 o
   5   6  18        2.32       44.82     33.77 o
   6   6  18       14.04       -0.21     30.21 o
   7   6  18       34.26       27.80     39.20 o
   8   6  18       10.50       19.34     35.19 o
   9   6  18       16.75       31.39     36.52 o
 -15   7  18       52.28       49.70     48.29 o
 -14   7  18       33.69       68.37     50.10 o
 -13   7  18       19.70      -16.99     76.66 o
 -12   7  18       15.61       26.70     52.73 o
 -11   7  18      318.94      246.73     43.61 o
 -10   7  18       72.81       55.67     52.32 o
  -9   7  18      101.07      106.50     36.73 o
  -8   7  18       92.69      128.50     42.20 o
  -7   7  18       34.31       80.37     40.75 o
  -6   7  18        4.97       18.00     34.75 o
  -5   7  18        0.65       67.18     46.86 o
  -4   7  18        3.93        4.68     33.77 o
  -3   7  18       13.13       53.75     65.80 o
  -2   7  18        8.80       43.86     34.57 o
  -1   7  18       11.62       54.99     39.55 o
   0   7  18      108.74       78.83     40.73 o
   1   7  18      810.07      789.67     44.16 o
   2   7  18     1506.68     1276.17     39.99 o
   3   7  18      780.88      772.37     43.19 o
   4   7  18      123.13       62.55     34.47 o
   5   7  18       64.09      108.55     35.29 o
   6   7  18       26.65       55.07     39.59 o
   7   7  18        5.58       37.46     37.14 o
 -13   8  18        2.98      -45.75     40.80 o
 -12   8  18      123.39      133.06     39.34 o
 -11   8  18        7.34       39.82     53.69 o
 -10   8  18      158.83      186.80     84.27 o
  -9   8  18       52.60       33.09     66.96 o
  -8   8  18       14.28       -7.91     41.76 o
  -7   8  18       36.93       10.48     36.41 o
  -6   8  18       28.98       21.67     41.54 o
  -5   8  18        9.56       28.15     41.92 o
  -4   8  18        0.86      -31.42     33.95 o
  -3   8  18       17.33       -2.98     40.06 o
  -2   8  18       13.17      -23.18     49.46 o
  -1   8  18        0.50       22.20     36.07 o
   0   8  18       25.00       13.94     36.76 o
   1   8  18       11.30       37.17     49.85 o
   2   8  18       12.19       54.21     36.02 o
   3   8  18       99.40       84.15     41.89 o
   4   8  18       93.60       32.56     36.17 o
   5   8  18       18.18       26.17     32.96 o
   6   8  18        8.52       65.57     81.73 o
 -10   9  18       12.83       24.24     44.59 o
  -9   9  18        5.44       -8.95     44.66 o
  -8   9  18        0.65       50.25     45.59 o
  -7   9  18       76.92       78.28     44.41 o
  -6   9  18       50.38       59.47     55.08 o
  -5   9  18       24.29       21.79     55.00 o
  -4   9  18       50.54      124.65     54.19 o
  -3   9  18       19.53       29.44     52.57 o
  -2   9  18       44.50       58.73     53.87 o
  -1   9  18       14.87        6.18     38.19 o
   0   9  18        1.08       -6.15     35.67 o
   1   9  18        0.02       27.99     54.43 o
   2   9  18        6.17        9.27     34.93 o
   3   9  18        0.98       32.32     86.81 o
 -20   1  19        0.17       12.38     36.97 o
 -19   1  19       27.58       49.42     34.13 o
 -18   1  19       83.85       87.53     36.11 o
 -17   1  19       29.20       44.52     39.88 o
 -16   1  19        1.28       30.07     38.22 o
 -15   1  19        0.29       20.94     33.18 o
 -14   1  19      235.23      287.11     33.77 o
 -13   1  19      524.21      539.29     38.32 o
 -12   1  19        1.55       12.78     35.76 o
 -11   1  19      161.65      200.92     36.20 o
 -10   1  19        3.51        3.84     27.88 o
  -9   1  19       16.47       26.02     28.56 o
  -8   1  19       37.32       39.76     29.03 o
  -7   1  19      276.62      292.60     35.91 o
  -6   1  19       51.18       82.28     32.68 o
  -5   1  19      111.70      126.05     36.77 o
  -4   1  19       51.19       56.37     33.19 o
  -3   1  19     1066.92      971.53     35.61 o
  -2   1  19       66.05       31.69     29.91 o
  -1   1  19       17.46       43.78     32.25 o
   0   1  19       77.13       92.96     33.33 o
   1   1  19        5.39       17.19     29.45 o
   2   1  19        7.76       21.22     29.38 o
   3   1  19      106.14      140.70     32.06 o
   4   1  19       81.84      104.59     28.27 o
   5   1  19       28.84       95.67     41.31 o
   6   1  19       13.05       23.32     33.47 o
   7   1  19      250.10      252.95     31.12 o
   8   1  19     1007.04      975.34     37.38 o
   9   1  19      586.44      515.95     36.93 o
  10   1  19      151.26      126.85     28.65 o
  11   1  19       19.45      -15.21     36.75 o
  12   1  19        2.36       17.41     31.93 o
 -20   2  19        5.13       33.24     37.74 o
 -19   2  19        1.84       26.54     33.09 o
 -18   2  19        2.93       15.61     34.69 o
 -17   2  19        0.16       33.41     31.64 o
 -16   2  19        1.05       27.50     37.58 o
 -15   2  19        0.02       46.13     32.93 o
 -14   2  19        0.79       14.27     32.45 o
 -13   2  19      707.33      726.53     37.92 o
 -12   2  19      954.22      999.87     51.29 o
 -11   2  19       11.08        9.27     29.04 o
 -10   2  19      411.15      432.90     31.82 o
  -9   2  19        0.01        3.37     35.66 o
  -8   2  19      101.09      117.85     29.70 o
  -7   2  19       33.35       18.93     27.95 o
  -6   2  19       23.35       38.83     31.99 o
  -5   2  19      171.86      173.89     32.86 o
  -4   2  19        0.39        6.17     29.54 o
  -3   2  19       25.28       52.51     33.18 o
  -2   2  19        0.21        1.08     34.14 o
  -1   2  19       24.10       51.79     35.31 o
   0   2  19     1110.03     1086.56     38.01 o
   1   2  19      133.75      117.45     30.92 o
   2   2  19       26.43       39.39     27.70 o
   3   2  19       92.05      115.47     27.86 o
   4   2  19       83.99       90.47     29.72 o
   5   2  19       54.32       45.35     36.83 o
   6   2  19       97.93      126.54     33.14 o
   7   2  19      133.37      154.75     32.87 o
   8   2  19       91.99      114.67     37.14 o
   9   2  19       39.47       66.25     29.95 o
  10   2  19       39.66       32.20     34.92 o
  11   2  19       33.94       67.39     36.21 o
 -19   3  19        1.56       14.55     36.59 o
 -18   3  19        0.00        8.70     39.83 o
 -17   3  19       38.79       24.30     34.30 o
 -16   3  19        3.01      -25.46     34.13 o
 -15   3  19       11.70       22.90     40.38 o
 -14   3  19       29.29       32.18     36.62 o
 -13   3  19       17.40       33.62     35.40 o
 -12   3  19      391.90      397.76     39.62 o
 -11   3  19      815.32      812.21     32.84 o
 -10   3  19       49.64       76.45     39.81 o
  -9   3  19       68.03       66.65     33.89 o
  -8   3  19        5.92       14.29     44.02 o
  -7   3  19       27.31       27.04     40.23 o
  -6   3  19       13.57       48.61     52.64 o
  -5   3  19      179.07      174.58     39.66 o
  -4   3  19       29.68       52.19     34.46 o
  -3   3  19        6.16       36.63     33.28 o
  -2   3  19       13.33       36.92     36.10 o
  -1   3  19      148.59      199.52     37.64 o
   0   3  19       50.62       38.47     29.38 o
   1   3  19       26.00       29.12     34.52 o
   2   3  19       87.11      117.74     34.68 o
   3   3  19      122.45      126.03     31.77 o
   4   3  19       89.18       67.13     29.64 o
   5   3  19        6.92       21.41     31.71 o
   6   3  19        0.12       21.75     30.11 o
   7   3  19        0.15       39.38     33.15 o
   8   3  19       77.83       63.86     34.79 o
   9   3  19       15.17       55.86     38.80 o
  10   3  19        0.03       44.52     36.54 o
  11   3  19        3.06       10.74     37.84 o
 -19   4  19        0.47       16.67     38.97 o
 -18   4  19       27.49       -6.40     34.78 o
 -17   4  19       17.85       38.54     40.25 o
 -16   4  19        9.11       35.89     40.34 o
 -15   4  19        0.14        2.49     34.79 o
 -14   4  19        1.41       28.86     30.42 o
 -13   4  19       42.05       33.82     40.12 o
 -12   4  19        8.03       60.12     32.08 o
 -11   4  19        0.00       28.03     34.52 o
 -10   4  19      113.09       95.27     39.97 o
  -9   4  19        3.95       -8.59     39.04 o
  -8   4  19        2.39       -9.68     39.64 o
  -7   4  19      151.02      162.85     38.03 o
  -6   4  19      686.97      661.56     42.14 o
  -5   4  19       39.96       96.65     47.14 o
  -4   4  19      210.66      236.73     39.81 o
  -3   4  19       27.66       37.33     45.37 o
  -2   4  19       94.05       97.75     30.13 o
  -1   4  19        2.74       14.20     29.18 o
   0   4  19       71.41       52.82     42.86 o
   1   4  19       50.18       20.49     42.68 o
   2   4  19        0.44       44.57     39.30 o
   3   4  19        1.63       40.99     35.29 o
   4   4  19        0.54        1.52     29.48 o
   5   4  19        3.06       41.16     32.92 o
   6   4  19        2.96       15.41     30.47 o
   7   4  19        1.16       17.83     34.12 o
   8   4  19      100.96       55.27     36.01 o
   9   4  19       95.50       60.69     40.31 o
  10   4  19        0.32       53.00     41.09 o
 -18   5  19        3.45      -10.54     42.64 o
 -17   5  19        3.10       42.49     43.50 o
 -16   5  19        0.58       49.57     35.69 o
 -15   5  19        2.60       21.32     37.33 o
 -14   5  19        0.03       28.07     47.08 o
 -13   5  19       50.40       50.00     37.35 o
 -12   5  19       11.46       -7.53     50.08 o
 -11   5  19       17.49      -27.99     39.71 o
 -10   5  19        4.07       -8.75     40.22 o
  -9   5  19       66.71       53.68     40.34 o
  -8   5  19       82.48       60.08     50.10 o
  -7   5  19        1.13       25.96     33.63 o
  -6   5  19       77.76       97.88     40.91 o
  -5   5  19       67.52       67.17     48.65 o
  -4   5  19      112.67      118.79     50.10 o
  -3   5  19       18.57      -11.05     49.14 o
  -2   5  19       65.49       22.94     58.18 o
  -1   5  19      114.80      113.68     30.97 o
   0   5  19       34.67       36.86     45.51 o
   1   5  19        1.56       23.22     31.35 o
   2   5  19        5.14       30.12     36.32 o
   3   5  19       42.77       35.98     32.18 o
   4   5  19      176.01      141.33     32.82 o
   5   5  19        0.35       -0.43     33.08 o
   6   5  19      119.93      108.76     34.46 o
   7   5  19      117.94       93.37     30.95 o
   8   5  19       22.09       46.82     35.98 o
   9   5  19        9.42       16.92     32.81 o
 -17   6  19        0.18        9.79     41.16 o
 -16   6  19        0.12       30.36     39.70 o
 -15   6  19      109.93      108.86     47.05 o
 -14   6  19      309.49      261.64     43.06 o
 -13   6  19      114.38      121.51     55.22 o
 -12   6  19       26.57       96.76     45.10 o
 -11   6  19      119.26      166.60     53.30 o
 -10   6  19      507.37      463.34     43.74 o
  -9   6  19       11.52       18.82     41.42 o
  -8   6  19       55.91       52.47     34.93 o
  -7   6  19       16.23       -2.48     35.42 o
  -6   6  19        1.15        4.67     40.05 o
  -5   6  19        0.05       25.46     35.09 o
  -4   6  19        0.05       36.80     39.66 o
  -3   6  19       10.06       22.90     49.95 o
  -2   6  19      157.27      199.69     63.26 o
  -1   6  19       34.21       24.00     32.69 o
   0   6  19        2.76       28.62     36.88 o
   1   6  19      328.27      297.16     40.34 o
   2   6  19      200.50      194.93     31.21 o
   3   6  19       61.61       49.15     39.35 o
   4   6  19       61.05       48.33     29.89 o
   5   6  19        3.54       75.48     38.16 o
   6   6  19       38.30       33.94     29.71 o
   7   6  19       41.37       -1.86     32.04 o
   8   6  19        2.98       -6.16     37.30 o
 -15   7  19       82.75       41.32     53.63 o
 -14   7  19        5.09       42.38     47.15 o
 -13   7  19       52.17       85.09     40.32 o
 -12   7  19       12.77      -15.52     53.20 o
 -11   7  19        5.42       -6.26     52.93 o
 -10   7  19       62.67       33.18     37.06 o
  -9   7  19      136.61      140.23     42.63 o
  -8   7  19        0.27        1.28     52.40 o
  -7   7  19        0.03        3.58     41.42 o
  -6   7  19        0.04        0.87     40.40 o
  -5   7  19       50.34       73.25     36.40 o
  -4   7  19        6.69       27.88     49.25 o
  -3   7  19       47.61       18.22     35.07 o
  -2   7  19       23.69       23.93     40.49 o
  -1   7  19       62.28       66.29     40.56 o
   0   7  19        0.00       46.79     45.75 o
   1   7  19       31.22       24.29     31.08 o
   2   7  19       78.91       53.28     41.05 o
   3   7  19      105.81       69.99     35.15 o
   4   7  19       17.42      -31.35     34.55 o
   5   7  19       82.72       47.43     40.57 o
   6   7  19        0.47       58.30     42.25 o
   7   7  19       19.89       12.53     35.47 o
 -13   8  19       27.09       24.65     40.98 o
 -12   8  19       21.34       56.39     37.53 o
 -11   8  19        0.28      -10.76     43.90 o
 -10   8  19        0.78      -26.43     53.39 o
  -9   8  19      192.67      188.17     38.53 o
  -8   8  19        2.00       15.43     51.19 o
  -7   8  19       96.47      107.66     51.25 o
  -6   8  19        0.21       38.75     41.15 o
  -5   8  19       21.80      -61.93     41.15 o
  -4   8  19        0.11       60.37     61.42 o
  -3   8  19        4.46       44.69     51.75 o
  -2   8  19       31.92        3.83     41.94 o
  -1   8  19      168.96      175.31     52.08 o
   0   8  19       36.79        1.15     41.14 o
   1   8  19       21.76       62.30     53.50 o
   2   8  19       46.25       38.80     34.08 o
   3   8  19        2.19       33.85     44.43 o
   4   8  19       10.04       43.26     43.91 o
   5   8  19        1.15       -1.43     59.71 o
 -10   9  19        0.08      -14.32     53.57 o
  -9   9  19       14.84       14.31     66.73 o
  -8   9  19       11.27       42.61     45.78 o
  -7   9  19       12.57       72.44     45.64 o
  -6   9  19       65.02       32.09     39.51 o
  -5   9  19       58.38       35.16     39.34 o
  -4   9  19        0.00       24.94     39.01 o
  -3   9  19        6.83       25.76     38.94 o
  -2   9  19       27.25       -0.46     45.02 o
  -1   9  19        2.61       -9.33     45.77 o
   0   9  19       10.69      -13.75     39.67 o
   1   9  19        0.91       12.38     40.76 o
 -20   0  20        0.01        0.30     47.65 o
 -19   0  20      617.00      538.57     61.38 o
 -18   0  20       87.47      133.61     55.91 o
 -17   0  20        7.23       -3.91     43.96 o
 -16   0  20       29.99        0.30     54.24 o
 -15   0  20       23.87       39.44     53.26 o
 -14   0  20        2.69       41.55     36.17 o
 -13   0  20      348.24      342.24     52.79 o
 -12   0  20        6.55       38.41     51.74 o
 -11   0  20       20.13       29.94     61.42 o
 -10   0  20       39.26       40.75     49.18 o
  -9   0  20     1254.94     1437.92     57.43 o
  -8   0  20     2145.27     2276.32     62.45 o
  -7   0  20       17.02       64.82     48.05 o
  -6   0  20       27.36       31.02     48.93 o
  -5   0  20      585.98      661.81     52.57 o
  -4   0  20      132.86      121.45     68.81 o
  -3   0  20     2028.69     2049.38    158.85 o
  -2   0  20      689.89      744.00     52.39 o
  -1   0  20       27.51       37.24     39.18 o
   0   0  20      231.20      198.06     40.07 o
   1   0  20       16.68      -15.75     43.18 o
   2   0  20       16.45       32.04     40.61 o
   3   0  20       13.19       12.84    107.59 o
   4   0  20        0.24       -9.51     41.05 o
   5   0  20       24.03       23.86     34.17 o
   6   0  20      101.85       32.50     81.73 o
   7   0  20      915.08      927.37     57.33 o
   8   0  20      139.15      103.84     46.26 o
   9   0  20      263.10      301.08     84.51 o
  10   0  20      171.12      179.17     59.11 o
  11   0  20        6.43       45.72     61.42 o
 -20   1  20      115.60      137.50     42.77 o
 -19   1  20       84.34       40.04     36.94 o
 -18   1  20      110.65      136.38     35.65 o
 -17   1  20       53.74       66.43     38.74 o
 -16   1  20      181.06      182.23     34.33 o
 -15   1  20       21.87       28.95     37.86 o
 -14   1  20        4.07       15.53     36.72 o
 -13   1  20       11.63       25.79     35.74 o
 -12   1  20       64.67      118.89     33.80 o
 -11   1  20      346.92      336.36     35.09 o
 -10   1  20      268.50      325.67     36.86 o
  -9   1  20        2.00       20.67     34.13 o
  -8   1  20      135.73      139.68     34.25 o
  -7   1  20      420.78      431.40     37.87 o
  -6   1  20       90.74      135.64     35.25 o
  -5   1  20       34.10       57.82     33.90 o
  -4   1  20      492.57      512.27     35.16 o
  -3   1  20       31.57       76.06     33.12 o
  -2   1  20        9.76       24.24     29.85 o
  -1   1  20      191.24      264.88     30.52 o
   0   1  20        3.88       20.21     29.52 o
   1   1  20       27.88       54.76     29.94 o
   2   1  20       45.08       34.95     33.72 o
   3   1  20       29.15       14.56     31.99 o
   4   1  20      188.34      156.37     32.31 o
   5   1  20       18.80       -7.98     30.50 o
   6   1  20       26.63       38.38     36.43 o
   7   1  20      169.87      208.03     43.31 o
   8   1  20        3.96       12.45     28.86 o
   9   1  20        0.07       49.67     34.85 o
  10   1  20      176.79      149.48     35.75 o
  11   1  20        1.22       37.21     36.99 o
 -20   2  20       31.58       49.93     37.19 o
 -19   2  20       23.23       74.92     36.13 o
 -18   2  20       44.22      106.61     39.54 o
 -17   2  20        0.26       34.26     35.06 o
 -16   2  20       41.76       47.62     38.18 o
 -15   2  20       56.51       43.81     34.48 o
 -14   2  20       81.57       97.19     33.91 o
 -13   2  20      207.69      184.65     34.30 o
 -12   2  20      170.27      184.73     37.84 o
 -11   2  20       15.51       51.22     38.04 o
 -10   2  20        1.14        2.40     34.15 o
  -9   2  20       61.54       86.87     38.02 o
  -8   2  20        6.97       15.70     28.40 o
  -7   2  20      101.39      106.80     32.00 o
  -6   2  20       15.92       42.94     31.41 o
  -5   2  20       24.11       62.84     35.99 o
  -4   2  20      156.62      174.49     30.93 o
  -3   2  20      171.75      203.64     34.59 o
  -2   2  20      242.15      199.88     41.40 o
  -1   2  20        1.07       -5.17     32.12 o
   0   2  20        1.32       14.95     29.89 o
   1   2  20       61.20       67.89     34.29 o
   2   2  20      150.32      159.46     30.61 o
   3   2  20        1.12       16.93     30.66 o
   4   2  20      116.02      163.32     38.18 o
   5   2  20      125.28      165.01     41.18 o
   6   2  20        3.59       31.50     29.42 o
   7   2  20       85.86       70.34     33.23 o
   8   2  20       36.82       17.57     33.96 o
   9   2  20       49.27       94.53     29.32 o
  10   2  20        5.11       36.57     36.37 o
  11   2  20       16.66       46.64     38.11 o
 -19   3  20        0.57       46.02     37.21 o
 -18   3  20        3.07       27.41     39.87 o
 -17   3  20        0.51       -3.10     39.57 o
 -16   3  20        0.61      -10.35     33.20 o
 -15   3  20        5.91       56.75     42.22 o
 -14   3  20        4.62       20.84     35.55 o
 -13   3  20        1.17       18.79     35.47 o
 -12   3  20        0.02        3.22     34.92 o
 -11   3  20       87.43      109.30     34.55 o
 -10   3  20      154.58      172.88     33.87 o
  -9   3  20      184.09      191.46     36.52 o
  -8   3  20       50.30       31.25     39.29 o
  -7   3  20       19.05       86.35     45.77 o
  -6   3  20      185.15      217.70     31.98 o
  -5   3  20       65.89       96.86     34.27 o
  -4   3  20        9.42        9.29     33.68 o
  -3   3  20        0.11       -6.89     32.34 o
  -2   3  20       34.99       60.73     33.32 o
  -1   3  20      491.64      461.71     42.53 o
   0   3  20      279.76      308.24     35.86 o
   1   3  20        3.25      -20.11     31.01 o
   2   3  20       61.16       89.76     36.42 o
   3   3  20       37.09       18.00     42.09 o
   4   3  20        7.32       29.34     29.58 o
   5   3  20       21.56        3.19     32.73 o
   6   3  20        3.09       20.88     30.40 o
   7   3  20       12.70       29.20     32.71 o
   8   3  20       39.73       14.69     32.27 o
   9   3  20        5.57       27.12     32.37 o
  10   3  20       26.52       -6.69     35.30 o
 -18   4  20       10.42        1.05     37.69 o
 -17   4  20        1.54       21.74     39.45 o
 -16   4  20       13.27        5.25     39.23 o
 -15   4  20        3.48       25.93     40.67 o
 -14   4  20       50.12       62.16     36.14 o
 -13   4  20       16.26       40.32     35.70 o
 -12   4  20       10.20       -4.87     37.07 o
 -11   4  20        3.17       71.13     43.99 o
 -10   4  20        2.03       20.60     51.99 o
  -9   4  20        1.19        6.14     67.19 o
  -8   4  20        1.55       35.17     46.31 o
  -7   4  20      214.42      247.11     42.01 o
  -6   4  20      212.56      241.71     48.64 o
  -5   4  20       51.56       80.93     39.02 o
  -4   4  20      294.95      313.88     40.22 o
  -3   4  20       21.05       35.93     46.69 o
  -2   4  20       21.21       61.84     33.72 o
  -1   4  20      121.57      140.63     38.20 o
   0   4  20       13.93       12.44     37.14 o
   1   4  20        0.01       29.93     39.10 o
   2   4  20       48.03       56.08     35.37 o
   3   4  20       49.59       50.92     36.70 o
   4   4  20       10.42       11.66     29.20 o
   5   4  20       47.52       78.42     36.93 o
   6   4  20        2.31       20.47     28.90 o
   7   4  20        0.12        8.43     31.45 o
   8   4  20       37.51       70.05     33.26 o
   9   4  20       71.03       41.60     33.46 o
  10   4  20       27.19       28.58     34.90 o
 -17   5  20        6.93       31.49     41.72 o
 -16   5  20        0.05      -17.10     38.71 o
 -15   5  20        0.65       75.19     41.47 o
 -14   5  20        1.75       39.20     44.82 o
 -13   5  20       87.44       92.16     39.04 o
 -12   5  20       21.21        6.87     41.92 o
 -11   5  20        3.94       47.46     37.87 o
 -10   5  20      103.52       85.98     35.43 o
  -9   5  20       73.22       98.21     42.01 o
  -8   5  20       94.57       64.01     85.89 o
  -7   5  20      295.37      328.76     41.23 o
  -6   5  20     1230.93     1331.88     55.79 o
  -5   5  20      968.86     1059.39     83.81 o
  -4   5  20        7.49       -4.86     39.85 o
  -3   5  20        3.37       45.10     48.32 o
  -2   5  20       45.93       57.76     48.98 o
  -1   5  20      101.22      132.65     36.36 o
   0   5  20       37.33       16.45     46.88 o
   1   5  20       19.41       13.16     37.43 o
   2   5  20        3.22       34.73     36.07 o
   3   5  20       16.32       35.94     29.87 o
   4   5  20        4.14       49.70     38.69 o
   5   5  20       16.62       18.02     34.34 o
   6   5  20       11.42       34.93     38.58 o
   7   5  20        0.82        9.78     35.02 o
   8   5  20        1.76       47.44     36.95 o
   9   5  20       43.62       84.08     42.18 o
 -16   6  20       42.06       48.07     40.13 o
 -15   6  20       26.04       30.97     48.77 o
 -14   6  20        0.37       -6.47     55.64 o
 -13   6  20        5.38      -19.79     68.57 o
 -12   6  20       33.02       38.48     44.23 o
 -11   6  20       33.83       29.50     41.46 o
 -10   6  20      155.59      107.84     42.10 o
  -9   6  20        1.46       -6.36     53.57 o
  -8   6  20        4.97       26.78     35.19 o
  -7   6  20      287.06      349.10     42.19 o
  -6   6  20       38.87       54.06     48.47 o
  -5   6  20      184.91      159.24     39.02 o
  -4   6  20       72.89      108.19     39.95 o
  -3   6  20       41.90       72.39     53.10 o
  -2   6  20        8.53        8.39     32.97 o
  -1   6  20        8.12       19.91     41.78 o
   0   6  20       55.96        7.34     50.25 o
   1   6  20       12.57        7.14     37.67 o
   2   6  20       87.44       98.39     32.00 o
   3   6  20      162.06      145.19     38.36 o
   4   6  20        2.85       25.20     33.87 o
   5   6  20        0.55       58.71     39.38 o
   6   6  20       84.05       85.44     40.73 o
   7   6  20        8.21       29.51     36.82 o
 -15   7  20        3.67      -24.96     41.96 o
 -14   7  20       20.36       33.25     45.42 o
 -13   7  20        0.07       66.09     48.95 o
 -12   7  20      122.46      112.62     48.02 o
 -11   7  20       39.21       75.95     55.00 o
 -10   7  20        0.00       10.53     46.41 o
  -9   7  20       24.67       33.71     54.18 o
  -8   7  20       10.87       25.29     42.10 o
  -7   7  20        0.22       43.64     51.75 o
  -6   7  20        1.26       77.22     56.11 o
  -5   7  20        0.85       17.74     50.77 o
  -4   7  20        2.73       30.05     36.07 o
  -3   7  20      109.29       67.56     42.14 o
  -2   7  20      326.74      270.14     43.69 o
  -1   7  20       13.68      178.30     71.81 o
   0   7  20      183.81      179.54     46.91 o
   1   7  20       38.66       46.86     32.88 o
   2   7  20       15.19       19.94     40.61 o
   3   7  20       45.23       37.23     42.84 o
   4   7  20      135.46      107.73     32.01 o
   5   7  20       26.40       49.75     33.27 o
   6   7  20        4.10       31.44     40.60 o
 -12   8  20      115.59       99.75     47.35 o
 -11   8  20      120.60       76.25    137.84 o
 -10   8  20       51.99       38.63     44.33 o
  -9   8  20       70.49      102.66     55.98 o
  -8   8  20       11.46       -9.13     37.38 o
  -7   8  20       38.30       34.50     37.69 o
  -6   8  20       27.02       91.05     51.95 o
  -5   8  20       12.02        9.42     42.54 o
  -4   8  20       22.45       33.51     40.40 o
  -3   8  20       12.49       27.70     42.07 o
  -2   8  20       42.50       34.07     52.73 o
  -1   8  20      154.76      202.30     53.05 o
   0   8  20      103.90      111.29     56.34 o
   1   8  20       24.13       59.41     38.51 o
   2   8  20       24.20       13.27     35.22 o
   3   8  20       11.40       43.85     39.53 o
   4   8  20        0.04      -26.78    106.21 o
  -8   9  20      116.82      147.28     47.24 o
  -7   9  20       41.00       39.46     55.01 o
  -6   9  20        0.09      -14.16     52.40 o
  -5   9  20        0.50       14.28     54.52 o
  -4   9  20      126.41      135.78     44.59 o
  -3   9  20       44.01       84.04     48.95 o
  -2   9  20        2.97        4.62     39.66 o
  -1   9  20        4.53      -14.00     46.38 o
   0   9  20       16.64       79.89     55.88 o
 -20   1  21      430.58      302.39     35.11 o
 -19   1  21      163.64      139.24     31.04 o
 -18   1  21       45.64       13.82     36.34 o
 -17   1  21       37.22       77.74     35.24 o
 -16   1  21        5.03       22.21     34.15 o
 -15   1  21       50.09       40.02     36.83 o
 -14   1  21        8.80       13.25     32.43 o
 -13   1  21       37.76       53.42     32.33 o
 -12   1  21       94.22       95.09     37.13 o
 -11   1  21       45.43       31.23     35.44 o
 -10   1  21      172.57      152.28     31.63 o
  -9   1  21      346.10      324.33     32.63 o
  -8   1  21       10.29       35.29     36.00 o
  -7   1  21       16.16       28.85     33.47 o
  -6   1  21      385.48      384.23     34.97 o
  -5   1  21      644.06      617.78     33.52 o
  -4   1  21      105.19      131.29     34.73 o
  -3   1  21       85.43       92.39     38.08 o
  -2   1  21      236.94      209.25     30.91 o
  -1   1  21      140.77      158.91     34.90 o
   0   1  21      314.84      351.33     32.96 o
   1   1  21       70.05       80.60     30.19 o
   2   1  21      772.06      842.72     38.77 o
   3   1  21       32.31       43.53     34.90 o
   4   1  21        0.00       52.68     35.54 o
   5   1  21       53.49       97.27     32.20 o
   6   1  21       63.77       98.81     33.26 o
   7   1  21        2.43       -6.06     27.34 o
   8   1  21       34.16       53.27     38.67 o
   9   1  21        3.95       24.70     38.54 o
  10   1  21        1.88      -22.92     38.80 o
 -19   2  21      152.92      178.68     42.30 o
 -18   2  21       84.92       96.06     37.02 o
 -17   2  21        4.64       14.28     38.97 o
 -16   2  21        0.08       22.96     34.27 o
 -15   2  21       34.22       42.90     32.81 o
 -14   2  21        0.32      -15.96     33.22 o
 -13   2  21       71.47      105.00     38.54 o
 -12   2  21      342.21      329.49     38.26 o
 -11   2  21      189.14      168.25     39.87 o
 -10   2  21        0.72        6.92     39.38 o
  -9   2  21        9.87       14.81     38.73 o
  -8   2  21        0.53       41.54     28.98 o
  -7   2  21      131.06      154.56     42.35 o
  -6   2  21       21.56       47.49     36.51 o
  -5   2  21        0.31        4.55     37.22 o
  -4   2  21        2.46       13.41     35.83 o
  -3   2  21       34.88       64.09     33.53 o
  -2   2  21       79.00       78.34     40.67 o
  -1   2  21       69.77      103.09     30.32 o
   0   2  21      462.89      480.83     34.52 o
   1   2  21     1682.75     1838.64     41.42 o
   2   2  21       33.07       55.89     30.63 o
   3   2  21      222.92      254.10     33.03 o
   4   2  21        1.30        1.56     35.54 o
   5   2  21       21.04       18.87     37.32 o
   6   2  21       25.83       40.85     42.88 o
   7   2  21       27.77       31.22     38.36 o
   8   2  21        0.81       -2.98     38.24 o
   9   2  21       30.63       49.11     33.67 o
  10   2  21        2.72       43.81     37.69 o
 -19   3  21        2.73       12.76     37.68 o
 -18   3  21        1.10      -16.30     35.31 o
 -17   3  21        2.12       35.44     43.45 o
 -16   3  21       10.89       16.18     35.16 o
 -15   3  21        0.61       15.19     37.92 o
 -14   3  21       12.97      -11.97     41.20 o
 -13   3  21       85.61       77.53     35.80 o
 -12   3  21        1.01       22.85     34.30 o
 -11   3  21        0.11       21.67     33.69 o
 -10   3  21      281.66      287.06     41.80 o
  -9   3  21       46.82       55.08     44.95 o
  -8   3  21        0.67       64.59     46.18 o
  -7   3  21       30.89       22.29     37.81 o
  -6   3  21        5.20        7.77     46.93 o
  -5   3  21        7.08        9.94     41.64 o
  -4   3  21        1.34       51.66     33.67 o
  -3   3  21       24.01       31.22     32.45 o
  -2   3  21        0.00       16.54     31.64 o
  -1   3  21      274.10      304.99     36.49 o
   0   3  21      844.67      806.96     36.78 o
   1   3  21       54.52       57.01     36.25 o
   2   3  21      106.90      111.98     36.57 o
   3   3  21       40.51       56.24     35.98 o
   4   3  21       14.37       36.37     32.90 o
   5   3  21        2.39       40.25     31.97 o
   6   3  21       57.47       28.54     34.34 o
   7   3  21        4.06       10.98     35.42 o
   8   3  21        3.27        8.42     35.43 o
   9   3  21       41.42       71.28     32.44 o
  10   3  21        3.33       44.75     34.03 o
 -18   4  21        8.37       26.04     39.51 o
 -17   4  21        2.02       -0.31     36.80 o
 -16   4  21        2.38       14.48     43.72 o
 -15   4  21        0.69       16.99     39.59 o
 -14   4  21        5.24       38.39     35.61 o
 -13   4  21        0.55       21.78     35.54 o
 -12   4  21       18.72       17.30     44.78 o
 -11   4  21       24.83       53.70     40.62 o
 -10   4  21       13.63       23.95     33.41 o
  -9   4  21        1.18       16.93     51.51 o
  -8   4  21        5.81       21.09     32.67 o
  -7   4  21       27.66       81.60     47.84 o
  -6   4  21       28.92       44.08     58.88 o
  -5   4  21        7.86      -26.83     47.97 o
  -4   4  21       19.30       23.64     51.26 o
  -3   4  21      104.96      107.77     35.40 o
  -2   4  21        0.50       -8.72     40.29 o
  -1   4  21        0.02        3.58     46.04 o
   0   4  21        3.04        1.96     29.86 o
   1   4  21        6.18        1.87     32.45 o
   2   4  21        2.16       27.49     31.60 o
   3   4  21        0.50       33.46     35.88 o
   4   4  21        9.57      -14.09     33.87 o
   5   4  21        4.39       13.24     38.67 o
   6   4  21       14.68       53.51     35.67 o
   7   4  21        6.86       56.37     35.28 o
   8   4  21       13.88       23.86     36.32 o
   9   4  21        0.68       43.68     42.47 o
 -17   5  21        0.83       13.54     44.68 o
 -16   5  21       19.87       23.42     40.80 o
 -15   5  21        2.00       20.48     34.67 o
 -14   5  21       56.62       55.76     40.46 o
 -13   5  21        9.45       24.24     41.05 o
 -12   5  21       31.56        1.44     42.01 o
 -11   5  21        8.57       74.69     48.26 o
 -10   5  21        0.96       18.48     41.24 o
  -9   5  21       63.79       40.75     92.59 o
  -8   5  21       22.12       38.21     40.87 o
  -7   5  21       88.54       77.68     38.20 o
  -6   5  21      116.07      142.46     41.88 o
  -5   5  21       38.66       67.24     41.15 o
  -4   5  21       40.88      108.00     39.47 o
  -3   5  21        0.93       10.79     40.40 o
  -2   5  21        0.52       24.74     46.18 o
  -1   5  21        0.19       31.60     35.96 o
   0   5  21        3.07       34.28     33.61 o
   1   5  21       44.21       64.90     29.37 o
   2   5  21       30.18       72.80     42.75 o
   3   5  21        1.27       40.94     33.21 o
   4   5  21        0.00       -3.93     37.70 o
   5   5  21        1.36       27.39     36.90 o
   6   5  21        0.61        1.10     32.71 o
   7   5  21        6.03      -12.21     33.13 o
   8   5  21        0.78       -0.77     41.99 o
 -16   6  21        0.57        6.25     43.06 o
 -15   6  21       29.62       73.03     59.15 o
 -14   6  21      292.63      319.14     47.67 o
 -13   6  21       23.21       13.28     45.54 o
 -12   6  21      236.53      216.12     54.13 o
 -11   6  21        0.05       14.09     63.26 o
 -10   6  21        0.04       37.78     36.20 o
  -9   6  21       33.15       89.70     51.62 o
  -8   6  21        7.56       31.95     52.49 o
  -7   6  21       32.00       39.19     35.09 o
  -6   6  21        0.05       37.54     41.39 o
  -5   6  21       40.75       26.70     50.74 o
  -4   6  21        8.62       32.79     40.81 o
  -3   6  21        0.37       47.71     49.79 o
  -2   6  21       33.55       29.50     40.32 o
  -1   6  21      359.05      317.60     38.69 o
   0   6  21      188.49      221.17     42.66 o
   1   6  21        7.79       15.70     31.96 o
   2   6  21      177.41      181.84     41.15 o
   3   6  21      284.70      238.05     34.91 o
   4   6  21       38.35       34.70     31.17 o
   5   6  21       62.73       98.91     33.11 o
   6   6  21        2.65       22.39     35.92 o
   7   6  21        4.97       39.50     42.39 o
 -14   7  21      136.29      204.80     49.20 o
 -13   7  21       94.95       -7.39     73.42 o
 -12   7  21        4.16       29.88     46.90 o
 -11   7  21      227.02      227.66     40.49 o
 -10   7  21        3.85       63.13     53.83 o
  -9   7  21        9.45       15.74     43.30 o
  -8   7  21        2.42        7.18     41.80 o
  -7   7  21        0.19       37.30     39.66 o
  -6   7  21       13.04       30.74     42.42 o
  -5   7  21        1.88        5.21     43.42 o
  -4   7  21       15.06       57.51     40.81 o
  -3   7  21       57.90       96.66     42.02 o
  -2   7  21      376.18      447.08    104.59 o
  -1   7  21      165.40      127.04     50.94 o
   0   7  21        2.71       82.13     45.63 o
   1   7  21       83.06       70.14     42.63 o
   2   7  21      287.76      296.94     38.81 o
   3   7  21       39.19       81.63     43.59 o
   4   7  21      128.41      144.14     38.51 o
   5   7  21       13.34       18.28     37.59 o
 -12   8  21       28.48       33.25     59.11 o
 -11   8  21      334.94      366.99     59.84 o
 -10   8  21       69.91       97.01     47.02 o
  -9   8  21        8.70        6.23     38.86 o
  -8   8  21       14.12        6.23     44.42 o
  -7   8  21       39.22       21.26     54.67 o
  -6   8  21       24.69      101.28     53.02 o
  -5   8  21       18.31       79.05     47.56 o
  -4   8  21        3.53      -11.47     42.71 o
  -3   8  21       77.34      129.60     44.14 o
  -2   8  21      220.36      170.47     54.71 o
  -1   8  21       29.01       56.92     54.03 o
   0   8  21        4.13       78.04     54.49 o
   1   8  21       66.33      229.62     76.54 o
   2   8  21        1.29        3.06     34.59 o
  -6   9  21      178.91      172.71     41.79 o
  -5   9  21       75.01      143.98     56.24 o
  -4   9  21        3.14      -24.43     55.48 o
  -3   9  21        9.69       44.94     55.51 o
 -19   0  22       81.58      138.76     59.10 o
 -18   0  22       32.05       86.28     57.44 o
 -17   0  22      193.65      155.92     56.65 o
 -16   0  22        4.19       38.79     54.15 o
 -15   0  22        4.98        9.18     44.25 o
 -14   0  22       18.33       11.90     53.64 o
 -13   0  22       27.57        5.00     50.68 o
 -12   0  22       64.21       67.96     49.61 o
 -11   0  22        6.39       46.37     48.80 o
 -10   0  22       43.61       39.66     49.21 o
  -9   0  22      291.77      358.69     50.76 o
  -8   0  22     2834.99     2953.39    131.84 o
  -7   0  22       40.79       59.63     48.30 o
  -6   0  22     2692.10     2726.57     65.27 o
  -5   0  22     1950.43     1945.72    114.06 o
  -4   0  22      120.25      187.20     48.81 o
  -3   0  22        1.63       13.58     47.14 o
  -2   0  22       49.85       37.66     48.12 o
  -1   0  22        3.85       -0.79     48.57 o
   0   0  22       81.55       83.11     48.60 o
   1   0  22       42.33       76.85     42.48 o
   2   0  22        0.12       60.82     49.87 o
   3   0  22       28.83       52.20     42.60 o
   4   0  22        1.16       95.13     50.46 o
   5   0  22       10.33       57.55     41.54 o
   6   0  22       51.25       67.79     52.61 o
   7   0  22      124.39      116.96     55.91 o
   8   0  22      121.31       76.04     40.49 o
   9   0  22        0.70       18.97     44.88 o
  10   0  22      158.85      209.92     87.05 o
 -19   1  22      185.85      135.31     41.91 o
 -18   1  22      268.18      203.20     34.58 o
 -17   1  22        6.23       16.43     38.82 o
 -16   1  22       43.37       56.34     34.70 o
 -15   1  22        2.77      -18.10     36.71 o
 -14   1  22        8.85       38.31     36.76 o
 -13   1  22       47.21       85.32     37.46 o
 -12   1  22       25.34       39.94     31.54 o
 -11   1  22      182.16      162.39     31.58 o
 -10   1  22       98.40       94.17     35.80 o
  -9   1  22       12.65        9.14     35.06 o
  -8   1  22       79.04       92.11     36.45 o
  -7   1  22      199.39      164.12     36.83 o
  -6   1  22      277.92      235.33     40.33 o
  -5   1  22        3.65       22.81     34.11 o
  -4   1  22       23.82       48.60     34.37 o
  -3   1  22      786.98      788.86     37.74 o
  -2   1  22        4.16       21.88     34.38 o
  -1   1  22      174.33      163.43     35.51 o
   0   1  22      333.61      260.63     32.24 o
   1   1  22       51.62       63.92     36.36 o
   2   1  22      110.50       94.78     35.06 o
   3   1  22       63.21       71.04     28.78 o
   4   1  22       41.54       40.72     32.53 o
   5   1  22        0.42       22.60     31.72 o
   6   1  22       97.73      119.06     31.09 o
   7   1  22       32.85       29.75     34.54 o
   8   1  22       39.92       21.97     35.65 o
   9   1  22       82.53       72.88     36.43 o
  10   1  22        0.19        4.39     42.60 o
 -19   2  22        5.54       46.47     42.34 o
 -18   2  22       28.25       71.20     36.69 o
 -17   2  22        6.09        5.15     38.66 o
 -16   2  22       56.05       49.77     38.80 o
 -15   2  22       20.51        4.78     31.80 o
 -14   2  22       39.20       44.66     35.51 o
 -13   2  22       12.16       32.06     37.04 o
 -12   2  22        0.04       -3.17     37.98 o
 -11   2  22       57.93       67.31     37.46 o
 -10   2  22      100.14      120.34     39.65 o
  -9   2  22        0.55       -8.70     35.20 o
  -8   2  22       98.77      138.52     39.31 o
  -7   2  22        1.06        2.57     38.26 o
  -6   2  22       80.18       82.12     39.05 o
  -5   2  22       21.26       43.70     29.42 o
  -4   2  22       26.10       17.72     31.98 o
  -3   2  22        4.24        4.47     37.83 o
  -2   2  22        0.18       -7.12     29.73 o
  -1   2  22      243.33      235.72     36.49 o
   0   2  22      692.89      724.68     38.46 o
   1   2  22      875.13      925.34     38.03 o
   2   2  22      358.93      395.14     33.57 o
   3   2  22      137.46      115.92     36.52 o
   4   2  22        2.30       31.75     29.65 o
   5   2  22       33.16       34.26     30.64 o
   6   2  22       54.05       79.82     29.10 o
   7   2  22       20.02       17.58     33.64 o
   8   2  22        7.93        9.11     38.53 o
   9   2  22        0.59       36.24     36.10 o
 -19   3  22        1.41       60.03     84.51 o
 -18   3  22        6.09        2.72     39.46 o
 -17   3  22       26.61       42.88     39.81 o
 -16   3  22       12.55        1.15     35.17 o
 -15   3  22        6.24      -17.29     41.54 o
 -14   3  22       74.14       84.43     36.20 o
 -13   3  22       40.70       65.41     41.00 o
 -12   3  22        0.60        2.42     41.04 o
 -11   3  22       12.93        9.06     29.91 o
 -10   3  22       74.89       96.42     40.28 o
  -9   3  22        0.04       11.62     42.64 o
  -8   3  22       14.35       -6.34     44.79 o
  -7   3  22       33.93        6.56     37.05 o
  -6   3  22        9.06       66.28     46.62 o
  -5   3  22       70.09      103.51     33.75 o
  -4   3  22       27.34       62.59     32.83 o
  -3   3  22       18.56       38.23     37.00 o
  -2   3  22       55.51      104.90     42.89 o
  -1   3  22        0.00       24.44     31.34 o
   0   3  22        5.19       30.51     33.13 o
   1   3  22       78.45       35.18     32.95 o
   2   3  22       59.92       78.58     36.46 o
   3   3  22      114.53      104.00     36.82 o
   4   3  22       12.30       13.51     29.40 o
   5   3  22        0.85       21.23     34.45 o
   6   3  22       36.14       77.60     44.94 o
   7   3  22        7.50       46.93     39.60 o
   8   3  22        3.08       12.34     35.80 o
   9   3  22        0.91       39.07     34.89 o
 -18   4  22        5.99       58.36     44.01 o
 -17   4  22       20.01        7.28     35.66 o
 -16   4  22        3.17       24.69     42.65 o
 -15   4  22        5.46       10.50     36.63 o
 -14   4  22        1.61        0.88     36.08 o
 -13   4  22        0.10        3.80     43.79 o
 -12   4  22        5.17       20.45     40.11 o
 -11   4  22        7.62       31.25     41.33 o
 -10   4  22      158.00      156.76     41.44 o
  -9   4  22       10.67       29.55     48.16 o
  -8   4  22      130.47      155.87     59.11 o
  -7   4  22       27.20       51.81     35.43 o
  -6   4  22       63.92      140.80     36.42 o
  -5   4  22        0.93       26.53     40.22 o
  -4   4  22       20.53       17.43     58.42 o
  -3   4  22       25.07       33.93     38.69 o
  -2   4  22        1.17       49.68     35.35 o
  -1   4  22       10.55       12.95     47.70 o
   0   4  22        7.22       10.29     39.71 o
   1   4  22        1.51       -8.75     36.58 o
   2   4  22       68.71       72.56     33.10 o
   3   4  22       11.15       35.01     33.31 o
   4   4  22        7.01      -13.80     40.31 o
   5   4  22        0.04        5.63     34.85 o
   6   4  22       24.01       38.13     39.58 o
   7   4  22        4.17       19.00     33.90 o
   8   4  22       13.44       22.27     37.82 o
 -17   5  22        0.24       36.52     46.45 o
 -16   5  22       10.66       63.56     43.92 o
 -15   5  22       56.44       30.56     35.38 o
 -14   5  22       42.20       28.39     45.25 o
 -13   5  22       47.98       44.86     43.27 o
 -12   5  22       27.14      -15.40     54.67 o
 -11   5  22       35.63       20.44     52.54 o
 -10   5  22        0.37       24.79     49.91 o
  -9   5  22        5.42       38.96     49.62 o
  -8   5  22        1.83       26.38     73.42 o
  -7   5  22       37.97       30.20     39.96 o
  -6   5  22       17.92       34.90     50.60 o
  -5   5  22      115.48       88.08     50.60 o
  -4   5  22      191.96      183.45     35.59 o
  -3   5  22        2.27       15.01     39.47 o
  -2   5  22        5.57      101.15     50.12 o
  -1   5  22       11.79       -8.87     50.07 o
   0   5  22        1.13       32.35     39.84 o
   1   5  22       38.94       71.16     40.76 o
   2   5  22       50.76       63.68     36.76 o
   3   5  22        0.40       18.78     45.24 o
   4   5  22        4.59      -14.22     35.06 o
   5   5  22        0.19       -6.61     32.07 o
   6   5  22        9.22       18.08     35.88 o
   7   5  22      164.76      113.50     37.88 o
 -15   6  22        7.98       23.22     42.48 o
 -14   6  22       68.30      119.55     43.27 o
 -13   6  22      340.44      338.10     46.74 o
 -12   6  22       13.76      -12.12     55.64 o
 -11   6  22       24.14       44.61     38.19 o
 -10   6  22       20.46       40.49     77.35 o
  -9   6  22        0.10       26.74     54.83 o
  -8   6  22        4.13       31.24     42.69 o
  -7   6  22        0.06      -23.74     42.28 o
  -6   6  22        0.66        9.26     42.10 o
  -5   6  22        0.00       76.14     49.79 o
  -4   6  22      203.02      157.48     43.05 o
  -3   6  22       38.77       48.52     52.07 o
  -2   6  22        1.18       11.45     36.68 o
  -1   6  22      105.51      131.61     51.26 o
   0   6  22        0.01        6.46     43.58 o
   1   6  22       87.12       91.92     37.15 o
   2   6  22       73.61       65.93     40.86 o
   3   6  22      263.41      239.39     42.84 o
   4   6  22       65.75       65.25     37.48 o
   5   6  22       53.60       49.40     37.32 o
   6   6  22       90.31       59.50     34.41 o
 -13   7  22      125.16      140.77     48.46 o
 -12   7  22       31.29       27.24     58.05 o
 -11   7  22       10.18       14.27     40.15 o
 -10   7  22       16.95       21.71     54.33 o
  -9   7  22        0.02      -33.86     43.23 o
  -8   7  22        4.27       -0.92     37.86 o
  -7   7  22       15.36      -21.00     42.12 o
  -6   7  22        0.48       32.88     41.50 o
  -5   7  22        0.02      -14.95     37.81 o
  -4   7  22        6.79       32.42     54.49 o
  -3   7  22        0.53       40.36     53.39 o
  -2   7  22       22.85      143.00     53.87 o
  -1   7  22      115.42       87.98     53.57 o
   0   7  22        7.92       28.20     38.37 o
   1   7  22       38.93       58.13     45.68 o
   2   7  22       28.62       75.31     48.36 o
   3   7  22        2.55       11.79     36.34 o
   4   7  22        9.17       13.56     34.25 o
 -11   8  22       12.75       81.93     47.18 o
 -10   8  22        0.00       17.63     57.96 o
  -9   8  22        6.10        8.35     55.96 o
  -8   8  22        8.97       72.84     45.59 o
  -7   8  22        6.08        9.24     39.51 o
  -6   8  22        0.01       -7.28     38.84 o
  -5   8  22       62.61       88.62     46.41 o
  -4   8  22       28.47       27.93     55.88 o
  -3   8  22       56.23      -14.90     38.69 o
  -2   8  22      106.95       41.81     94.90 o
  -1   8  22       31.56       40.20     44.08 o
   0   8  22        3.07       37.91     39.66 o
   1   8  22        1.48       16.87     43.21 o
 -19   1  23       33.54       37.59     42.86 o
 -18   1  23       38.14       59.18     40.75 o
 -17   1  23        1.21       18.89     35.46 o
 -16   1  23        6.46       46.29     34.05 o
 -15   1  23       69.09       71.34     38.26 o
 -14   1  23        0.26       23.93     36.75 o
 -13   1  23       17.71       47.09     37.67 o
 -12   1  23       76.02      102.58     37.09 o
 -11   1  23      134.25      137.25     36.21 o
 -10   1  23       18.04       21.09     35.73 o
  -9   1  23        0.60       13.25     36.48 o
  -8   1  23      226.90      221.71     37.01 o
  -7   1  23      513.17      504.08     33.98 o
  -6   1  23       10.53       29.19     30.63 o
  -5   1  23      490.24      437.91     30.90 o
  -4   1  23        0.96       13.39     40.59 o
  -3   1  23       12.79       20.69     32.50 o
  -2   1  23      322.61      296.75     36.21 o
  -1   1  23        0.20        4.40     34.84 o
   0   1  23       75.41       69.62     28.57 o
   1   1  23        0.00       19.40     34.08 o
   2   1  23       50.11       36.14     26.51 o
   3   1  23       11.82       41.51     29.01 o
   4   1  23      241.22      260.66     37.54 o
   5   1  23      121.75      128.15     30.78 o
   6   1  23      112.32      109.27     34.93 o
   7   1  23      175.71      146.93     32.46 o
   8   1  23       91.43       74.51     35.03 o
   9   1  23        0.68       33.81     31.85 o
 -19   2  23       28.92       12.62     34.97 o
 -18   2  23       56.32       62.91     41.38 o
 -17   2  23        1.56      -18.63     40.37 o
 -16   2  23       41.05       40.60     41.81 o
 -15   2  23       47.50       45.59     35.97 o
 -14   2  23        4.91       20.95     34.76 o
 -13   2  23       80.14       68.38     37.70 o
 -12   2  23       92.04      111.92     38.95 o
 -11   2  23        9.46        2.85     36.64 o
 -10   2  23       49.50       40.62     32.57 o
  -9   2  23       46.69       46.45     38.68 o
  -8   2  23       60.44       83.27     43.59 o
  -7   2  23       11.34       48.21     38.23 o
  -6   2  23        1.04        7.54     33.07 o
  -5   2  23        1.36       21.14     34.09 o
  -4   2  23       89.42       75.39     28.21 o
  -3   2  23       54.27       65.38     34.58 o
  -2   2  23       84.31       71.83     32.62 o
  -1   2  23       85.62       92.26     32.77 o
   0   2  23      249.79      255.99     33.42 o
   1   2  23       46.33       27.39     28.68 o
   2   2  23      204.60      240.21     30.86 o
   3   2  23        1.57       25.72     37.21 o
   4   2  23        1.84       10.98     32.23 o
   5   2  23        5.52       42.66     33.47 o
   6   2  23        0.65       38.46     34.95 o
   7   2  23        6.35       21.96     35.73 o
   8   2  23        6.04        8.45     35.84 o
   9   2  23        0.00      -33.71     58.65 o
 -18   3  23        0.07       44.48     43.37 o
 -17   3  23        1.43        0.18     40.79 o
 -16   3  23        0.26       34.35     35.87 o
 -15   3  23        6.18        4.05     40.20 o
 -14   3  23       30.48       36.22     39.47 o
 -13   3  23       31.32       29.16     41.33 o
 -12   3  23       85.02       69.31     41.77 o
 -11   3  23        1.08       31.87     41.52 o
 -10   3  23        4.41       45.63     36.99 o
  -9   3  23        0.22       44.14     49.87 o
  -8   3  23       23.41       39.81     48.42 o
  -7   3  23        1.07      -20.28     47.51 o
  -6   3  23        0.01      -10.00     31.24 o
  -5   3  23       22.22       20.24     40.57 o
  -4   3  23        1.86       -0.91     33.57 o
  -3   3  23       21.59       10.99     36.93 o
  -2   3  23        4.96      -23.95     37.97 o
  -1   3  23       72.55       53.30     36.24 o
   0   3  23       12.78       49.63     36.44 o
   1   3  23       69.45       62.38     33.51 o
   2   3  23        0.06       36.10     29.25 o
   3   3  23       19.09       35.05     36.75 o
   4   3  23       11.83       30.12     34.56 o
   5   3  23        0.59       10.29     30.37 o
   6   3  23       15.96       40.17     35.81 o
   7   3  23        7.60       33.90     36.00 o
   8   3  23        2.23       20.36     43.10 o
 -17   4  23        0.36       26.37     40.40 o
 -16   4  23        0.00       25.57     39.27 o
 -15   4  23       11.42       25.67     34.50 o
 -14   4  23       31.11       30.21     44.94 o
 -13   4  23        9.18        1.57     50.52 o
 -12   4  23        0.00       49.30     51.74 o
 -11   4  23        3.78       27.84     51.19 o
 -10   4  23       34.93       45.74     69.96 o
  -9   4  23        8.28        7.32     40.49 o
  -8   4  23       13.91       25.40     38.95 o
  -7   4  23       98.21       70.81     38.95 o
  -6   4  23       12.64       37.56     39.21 o
  -5   4  23        7.49       24.41     39.27 o
  -4   4  23       40.10       37.55     49.45 o
  -3   4  23        1.25       42.39     45.02 o
  -2   4  23        0.57       23.11     50.43 o
  -1   4  23        3.41       32.77     34.37 o
   0   4  23       24.23       17.14     30.33 o
   1   4  23        0.10       15.22     34.24 o
   2   4  23       31.50       63.69     33.70 o
   3   4  23        2.07       39.19     39.20 o
   4   4  23        6.68       24.72     34.95 o
   5   4  23        4.03       23.47     39.21 o
   6   4  23       20.05       33.49     37.04 o
   7   4  23       58.01       69.51     37.50 o
 -16   5  23        0.55        0.35     41.82 o
 -15   5  23       23.95       72.57     43.72 o
 -14   5  23        0.01        1.57     38.24 o
 -13   5  23       23.98       34.22     55.14 o
 -12   5  23        4.19       -4.74     41.73 o
 -11   5  23       19.87       61.65     54.53 o
 -10   5  23        0.17       19.76     43.36 o
  -9   5  23        0.02       15.91     42.17 o
  -8   5  23      262.49      232.91     36.71 o
  -7   5  23      314.57      351.31     37.70 o
  -6   5  23       43.49       33.99     49.73 o
  -5   5  23      121.55      208.87     49.63 o
  -4   5  23       22.48       37.40     36.57 o
  -3   5  23      131.22      207.24     51.42 o
  -2   5  23        0.77      -36.25     34.27 o
  -1   5  23       35.31       53.25     55.77 o
   0   5  23        3.76        2.56     36.70 o
   1   5  23       29.50       54.95     37.24 o
   2   5  23        9.76       13.56     35.57 o
   3   5  23        1.70       40.46     35.52 o
   4   5  23        7.41       18.55     39.38 o
   5   5  23        0.03       12.59     36.33 o
   6   5  23        2.32        2.17     34.30 o
 -15   6  23      148.22       93.67     48.60 o
 -14   6  23      265.57      267.05     52.64 o
 -13   6  23       19.30       19.63     55.91 o
 -12   6  23      101.90      100.19     43.82 o
 -11   6  23        0.56       17.06     43.48 o
 -10   6  23      183.72      137.37     45.64 o
  -9   6  23       15.68       37.49     53.10 o
  -8   6  23        1.00       14.75     54.66 o
  -7   6  23       21.90       33.23     44.16 o
  -6   6  23       28.02      -19.95     44.68 o
  -5   6  23        3.26       26.09     38.79 o
  -4   6  23        1.50       23.55     52.89 o
  -3   6  23       31.46       50.35     42.96 o
  -2   6  23       32.17       74.40     52.54 o
  -1   6  23        7.31       48.49     77.58 o
   0   6  23       10.03       -1.26     39.51 o
   1   6  23      325.40      267.96     38.70 o
   2   6  23       15.17       26.90     44.50 o
   3   6  23        1.61      -21.72     48.94 o
   4   6  23        2.06       -5.61     32.80 o
   5   6  23        1.13       16.28     39.16 o
 -13   7  23      193.49      161.20     48.64 o
 -12   7  23       15.43       41.49     49.41 o
 -11   7  23      142.40       56.45     74.35 o
 -10   7  23       24.24       34.95     56.27 o
  -9   7  23        4.54        4.39     38.86 o
  -8   7  23        0.92       67.56     55.65 o
  -7   7  23       14.18       60.20     54.03 o
  -6   7  23        1.96       81.16     44.75 o
  -5   7  23       18.98       43.61     53.70 o
  -4   7  23        4.81       35.26     54.20 o
  -3   7  23       26.54       38.34     43.91 o
  -2   7  23       79.67       77.25     43.99 o
  -1   7  23       83.58       74.81     54.49 o
   0   7  23       67.48      105.82     55.65 o
   1   7  23       96.60      117.31     42.48 o
   2   7  23      182.18      126.90     46.43 o
   3   7  23        6.32       60.05     57.58 o
  -9   8  23        2.97       25.56     48.91 o
  -8   8  23        2.38       71.46     45.78 o
  -7   8  23       24.52       71.39     58.38 o
  -6   8  23        1.28       42.06     57.30 o
  -5   8  23        0.14       14.37     55.98 o
  -4   8  23       10.38       40.52     57.12 o
  -3   8  23        0.30       75.55     46.74 o
  -2   8  23       53.19        3.10     55.98 o
  -1   8  23        0.13       -9.24     81.27 o
 -19   0  24       14.94        3.86     62.33 o
 -18   0  24      125.48      103.54     57.07 o
 -17   0  24       31.54       43.00     55.47 o
 -16   0  24        5.88       80.62     56.96 o
 -15   0  24       18.56       38.93     54.03 o
 -14   0  24        0.07       38.33     51.58 o
 -13   0  24       16.47       19.79     52.20 o
 -12   0  24        2.08        8.89     52.56 o
 -11   0  24       47.00       58.50     50.43 o
 -10   0  24       77.78      109.05     50.86 o
  -9   0  24        6.82       71.45     50.27 o
  -8   0  24     3361.10     3328.52     70.47 o
  -7   0  24    10016.49    10217.83    102.47 o
  -6   0  24     4695.19     4814.19    165.09 o
  -5   0  24       33.76       39.60     38.80 o
  -4   0  24      676.52      670.08     56.16 o
  -3   0  24        3.12        1.90     48.64 o
  -2   0  24       21.40       -8.27     47.29 o
  -1   0  24       43.94       72.08     48.95 o
   0   0  24       10.52       55.95     49.70 o
   1   0  24        2.72      -48.42     51.11 o
   2   0  24        5.11       44.37     51.87 o
   3   0  24        6.71       11.24     50.10 o
   4   0  24        7.76       80.32     42.34 o
   5   0  24      317.08      320.41     55.70 o
   6   0  24       35.27       36.15     40.43 o
   7   0  24        0.17       40.27     55.50 o
   8   0  24      374.08      272.02     61.17 o
 -19   1  24       94.13       64.05     50.21 o
 -18   1  24       79.04       92.46     43.10 o
 -17   1  24       68.66       90.24     33.48 o
 -16   1  24       40.26       56.00     39.78 o
 -15   1  24        0.05        3.00     38.95 o
 -14   1  24        0.06        5.07     38.19 o
 -13   1  24       10.04       33.61     36.81 o
 -12   1  24        1.15       13.30     36.37 o
 -11   1  24       49.72       44.73     36.86 o
 -10   1  24       96.09      110.85     32.74 o
  -9   1  24      461.77      476.16     35.59 o
  -8   1  24     1473.41     1390.66     43.64 o
  -7   1  24        3.37       22.01     40.09 o
  -6   1  24     1073.89     1043.18     41.49 o
  -5   1  24      937.35      862.64     37.05 o
  -4   1  24       55.28       42.02     35.56 o
  -3   1  24        6.90       21.11     34.38 o
  -2   1  24       37.89       16.39     37.29 o
  -1   1  24       74.48       94.71     32.00 o
   0   1  24        0.20        6.08     32.85 o
   1   1  24       58.62       61.64     32.64 o
   2   1  24       82.81       61.43     36.47 o
   3   1  24       28.95       43.92     33.66 o
   4   1  24       35.77       41.19     26.57 o
   5   1  24      202.52      201.85     29.86 o
   6   1  24        4.38        4.84     29.34 o
   7   1  24       67.32       95.00     36.22 o
   8   1  24        0.00       33.32     37.53 o
 -18   2  24       12.82       18.46     35.14 o
 -17   2  24       75.33       72.75     36.69 o
 -16   2  24        3.40        5.93     32.86 o
 -15   2  24        1.90        6.10     35.91 o
 -14   2  24        3.50       -2.19     38.22 o
 -13   2  24        7.13       31.47     34.26 o
 -12   2  24        1.33       14.41     36.88 o
 -11   2  24       14.29       34.41     31.14 o
 -10   2  24       63.20       63.68     30.68 o
  -9   2  24      145.28      125.94     36.51 o
  -8   2  24       25.36       39.73     34.65 o
  -7   2  24       87.28       73.15     33.71 o
  -6   2  24        2.08        4.39     38.40 o
  -5   2  24      285.92      277.55     38.56 o
  -4   2  24       82.88      110.17     32.19 o
  -3   2  24       35.47       60.46     35.26 o
  -2   2  24      105.29      143.50     30.84 o
  -1   2  24       46.10       66.51     31.08 o
   0   2  24        5.58       39.51     37.79 o
   1   2  24       23.66       51.15     32.57 o
   2   2  24       16.84       31.19     32.40 o
   3   2  24       20.30        1.29     33.13 o
   4   2  24       52.41       68.29     34.38 o
   5   2  24        2.12      -14.61     31.93 o
   6   2  24        4.86       22.61     39.72 o
   7   2  24        0.45       55.50     41.23 o
   8   2  24        0.20       52.42     38.36 o
 -18   3  24       14.72       22.77     40.53 o
 -17   3  24       12.49        4.47     36.01 o
 -16   3  24       29.00       42.65     40.42 o
 -15   3  24       13.02       19.90     39.99 o
 -14   3  24       32.85       16.58     36.36 o
 -13   3  24       37.19       45.24     33.07 o
 -12   3  24       21.66       31.51     36.41 o
 -11   3  24       25.65       -4.64     45.00 o
 -10   3  24       11.29       16.87     38.56 o
  -9   3  24       10.20       15.51     47.95 o
  -8   3  24        3.61       60.84     36.55 o
  -7   3  24        3.89       -9.73     40.57 o
  -6   3  24        0.90       27.59     42.59 o
  -5   3  24        1.01       13.71     40.95 o
  -4   3  24       58.66       60.88     33.41 o
  -3   3  24       25.36       30.51     37.65 o
  -2   3  24        9.44        5.07     34.43 o
  -1   3  24        5.90       20.06     32.85 o
   0   3  24        3.24       19.28     29.93 o
   1   3  24        3.74       14.66     32.02 o
   2   3  24       23.49       40.04     31.15 o
   3   3  24       12.71       51.56     36.99 o
   4   3  24       19.02       29.38     38.09 o
   5   3  24        1.23      -11.98     34.15 o
   6   3  24       10.53       53.24     36.59 o
   7   3  24       11.77       48.01     32.60 o
 -17   4  24        7.11       45.57     46.79 o
 -16   4  24        2.90        8.31     39.53 o
 -15   4  24        0.41        4.84     46.61 o
 -14   4  24        0.18       -1.74     48.52 o
 -13   4  24        2.97        1.59     38.61 o
 -12   4  24        8.90       48.27     52.87 o
 -11   4  24        4.69       26.66     43.12 o
 -10   4  24       26.24       68.19     36.17 o
  -9   4  24       36.21       64.43     51.43 o
  -8   4  24       71.93      115.26     51.75 o
  -7   4  24        1.32       -6.21     48.95 o
  -6   4  24       12.45       15.80     40.74 o
  -5   4  24      110.03      118.04     50.10 o
  -4   4  24      120.77      121.89     49.96 o
  -3   4  24       10.25       58.61     43.85 o
  -2   4  24       16.65       62.95     41.41 o
  -1   4  24        0.78       14.49     39.29 o
   0   4  24       31.51       64.29     40.44 o
   1   4  24        0.23        6.50     36.30 o
   2   4  24       39.38       64.29     35.05 o
   3   4  24        6.19        5.30     39.62 o
   4   4  24        6.94       -1.87     35.03 o
   5   4  24       10.35       20.96     36.49 o
   6   4  24        1.06       16.80     42.49 o
 -16   5  24        3.34        6.46     41.47 o
 -15   5  24        1.71       11.31     46.49 o
 -14   5  24       10.31       62.26     46.84 o
 -13   5  24       43.54       60.73     56.33 o
 -12   5  24       15.72       59.27     39.08 o
 -11   5  24        0.70       20.06     44.79 o
 -10   5  24       51.92       62.34     57.26 o
  -9   5  24        6.03       15.37     51.08 o
  -8   5  24        0.01       37.31     41.42 o
  -7   5  24       16.75       38.71     35.73 o
  -6   5  24       26.97        9.62     62.57 o
  -5   5  24        6.13       20.77     62.80 o
  -4   5  24       30.21       16.16     40.47 o
  -3   5  24        0.02      -16.06     49.41 o
  -2   5  24        9.64       33.25     48.49 o
  -1   5  24        7.87       28.92     32.56 o
   0   5  24       81.76       83.85     36.35 o
   1   5  24        9.74       31.00     36.21 o
   2   5  24        9.47       35.41     31.49 o
   3   5  24        0.00       28.72     41.00 o
   4   5  24        0.02       24.21     43.68 o
   5   5  24        0.16       64.95     48.10 o
 -14   6  24       37.00       18.94     47.22 o
 -13   6  24       11.33       13.29     39.49 o
 -12   6  24      166.42      156.65     57.29 o
 -11   6  24       14.59       43.19     38.99 o
 -10   6  24        5.47       24.44     54.66 o
  -9   6  24       11.17        3.69     42.46 o
  -8   6  24        0.80       19.42     54.18 o
  -7   6  24       42.12      125.88     57.72 o
  -6   6  24       15.17       22.11     53.06 o
  -5   6  24       17.25       42.58     36.57 o
  -4   6  24       12.99       23.77     42.03 o
  -3   6  24        0.19       77.47     51.75 o
  -2   6  24        3.47       -4.44     43.27 o
  -1   6  24       62.91       88.72     43.99 o
   0   6  24       35.92       -1.18     40.15 o
   1   6  24        0.90       11.35     43.90 o
   2   6  24       40.49        9.26     39.47 o
   3   6  24       47.92       41.58     34.60 o
   4   6  24       40.61       53.35     50.26 o
 -12   7  24       43.92       40.07     60.26 o
 -11   7  24        2.45       45.20     45.65 o
 -10   7  24       12.77        5.72     41.13 o
  -9   7  24       31.63       63.22     58.08 o
  -8   7  24        0.87       50.80     80.58 o
  -7   7  24       11.12        7.30     45.86 o
  -6   7  24       15.65       21.88     45.45 o
  -5   7  24        9.98       42.69     45.45 o
  -4   7  24       11.58      -15.93     56.32 o
  -3   7  24        4.35       44.87     55.14 o
  -2   7  24       11.75      -21.94     45.27 o
  -1   7  24      171.42      186.10     61.42 o
   0   7  24      154.15      161.92     70.42 o
   1   7  24        8.27       23.48     49.93 o
  -7   8  24        0.80      121.60     57.73 o
  -6   8  24        0.25      -23.64     46.81 o
  -5   8  24        0.59       38.46     46.98 o
  -4   8  24       56.93       47.40     58.44 o
 -18   1  25       68.35       33.77     42.18 o
 -17   1  25        4.99       56.34     41.17 o
 -16   1  25       27.53       51.32     39.40 o
 -15   1  25       32.82       53.75     39.38 o
 -14   1  25        3.49       39.38     40.70 o
 -13   1  25       65.67       48.16     39.75 o
 -12   1  25        0.24        7.05     38.61 o
 -11   1  25      153.37      168.42     37.75 o
 -10   1  25      136.14      117.84     39.10 o
  -9   1  25        7.38       -1.57     36.23 o
  -8   1  25        5.97       14.41     35.55 o
  -7   1  25        0.23        6.03     36.86 o
  -6   1  25      108.38       87.42     31.67 o
  -5   1  25      178.31      177.04     42.90 o
  -4   1  25        0.28       -1.52     34.72 o
  -3   1  25       90.45       83.57     36.33 o
  -2   1  25      222.73      233.06     36.87 o
  -1   1  25        1.44       30.50     29.02 o
   0   1  25       11.24        4.63     32.96 o
   1   1  25        1.53       -4.85     32.95 o
   2   1  25        3.94       38.95     36.49 o
   3   1  25        6.01       26.34     37.97 o
   4   1  25       43.17       24.17     35.52 o
   5   1  25      101.83       55.17     36.15 o
   6   1  25       13.77       35.07     36.72 o
   7   1  25       49.09       45.12     37.69 o
 -18   2  25        9.73       16.96     44.59 o
 -17   2  25       29.37       27.61     41.52 o
 -16   2  25       51.16       53.28     43.45 o
 -15   2  25       58.51       59.80     39.60 o
 -14   2  25       95.92      129.12     35.54 o
 -13   2  25       20.35       24.57     35.78 o
 -12   2  25       57.78       41.73     39.28 o
 -11   2  25       44.19       12.64     34.12 o
 -10   2  25        2.15       21.72     39.55 o
  -9   2  25        7.57       37.30     44.78 o
  -8   2  25       73.76       70.02     34.29 o
  -7   2  25       30.47       31.94     39.64 o
  -6   2  25        0.14       35.64     39.58 o
  -5   2  25        0.48       10.40     30.62 o
  -4   2  25        8.03       24.52     41.42 o
  -3   2  25       57.62       69.94     37.69 o
  -2   2  25       33.63       56.81     36.72 o
  -1   2  25       18.44       17.00     32.99 o
   0   2  25       28.06       18.71     31.95 o
   1   2  25       51.33       81.82     32.86 o
   2   2  25       16.61       23.57     30.64 o
   3   2  25       72.01       82.17     42.12 o
   4   2  25       43.45       43.23     38.30 o
   5   2  25        0.35        5.75     40.35 o
   6   2  25        3.90       14.59     37.33 o
   7   2  25       11.99       19.36     31.27 o
 -17   3  25        1.07       15.92     38.27 o
 -16   3  25       11.14       39.23     37.07 o
 -15   3  25        8.33       13.63     38.55 o
 -14   3  25        5.54       26.45     41.62 o
 -13   3  25       45.01       75.91     44.21 o
 -12   3  25       57.78       21.65     37.54 o
 -11   3  25        4.66       15.26     37.13 o
 -10   3  25        4.15       31.26     50.74 o
  -9   3  25        1.09        6.30     41.64 o
  -8   3  25        0.08       45.32     50.43 o
  -7   3  25        1.01       -3.45     64.19 o
  -6   3  25       11.97       38.40     42.70 o
  -5   3  25        0.10       41.31     40.95 o
  -4   3  25       17.98       39.21     40.68 o
  -3   3  25       95.44       89.29     48.89 o
  -2   3  25        8.89       -2.31     35.10 o
  -1   3  25       52.19       81.38     33.52 o
   0   3  25       64.12       61.89     37.62 o
   1   3  25        5.87       15.83     33.33 o
   2   3  25       20.77       35.04     34.20 o
   3   3  25        4.03       10.65     38.67 o
   4   3  25        6.10       24.96     39.72 o
   5   3  25        8.36        6.28     35.64 o
   6   3  25        0.64       15.56     38.06 o
 -16   4  25        3.12       10.00     47.08 o
 -15   4  25        1.07      -20.84     51.67 o
 -14   4  25        6.19       13.27     39.35 o
 -13   4  25        3.23      -29.43     55.08 o
 -12   4  25        0.01       51.72     51.26 o
 -11   4  25       10.10       44.35     39.57 o
 -10   4  25        6.41       32.59     50.26 o
  -9   4  25       36.74       77.93     50.76 o
  -8   4  25        6.86       22.42     40.99 o
  -7   4  25      133.19       97.26     42.21 o
  -6   4  25      102.49       99.86     39.48 o
  -5   4  25       15.38       41.06     51.25 o
  -4   4  25        0.86       28.71     50.93 o
  -3   4  25        7.55       -1.85     32.24 o
  -2   4  25        3.18       -3.72     39.04 o
  -1   4  25        1.84       33.29     30.50 o
   0   4  25        0.09        2.09     34.41 o
   1   4  25        2.66       32.96     34.91 o
   2   4  25        0.02       68.04     41.28 o
   3   4  25        0.23        4.98     42.86 o
   4   4  25        1.63       13.43     35.74 o
   5   4  25        1.84       41.75     36.87 o
 -15   5  25        2.97       -3.21     41.13 o
 -14   5  25        3.92       33.22     57.55 o
 -13   5  25        7.77       23.08     45.15 o
 -12   5  25       87.44      106.92     44.99 o
 -11   5  25       19.05       18.41     44.42 o
 -10   5  25        4.89       50.44     44.13 o
  -9   5  25       77.51      108.30     43.46 o
  -8   5  25        3.59       29.76     42.87 o
  -7   5  25      119.04      167.98     43.48 o
  -6   5  25       81.44       87.85     58.42 o
  -5   5  25       24.01       97.43     51.95 o
  -4   5  25        1.65       10.71     42.71 o
  -3   5  25        7.88       24.92     52.06 o
  -2   5  25       55.44       49.41     75.73 o
  -1   5  25        2.76        0.49     44.86 o
   0   5  25        4.09       25.06     41.95 o
   1   5  25        1.90       31.54     33.50 o
   2   5  25       44.39       44.84     44.04 o
   3   5  25        4.04       16.70     41.78 o
   4   5  25        3.65       24.70     44.29 o
 -13   6  25       56.12       43.73     47.65 o
 -12   6  25       83.57      111.72     47.79 o
 -11   6  25       14.45      -11.04     45.27 o
 -10   6  25        2.83       59.94     45.83 o
  -9   6  25        7.20       78.94     54.67 o
  -8   6  25        3.61       18.10     55.18 o
  -7   6  25        1.01       90.97     54.20 o
  -6   6  25        5.62       44.82     53.54 o
  -5   6  25       16.06       15.78     43.23 o
  -4   6  25       52.40       76.66     54.69 o
  -3   6  25        3.38       -6.22     44.32 o
  -2   6  25      151.81      167.63     79.43 o
  -1   6  25      208.29      157.72     46.29 o
   0   6  25       12.35       53.07     48.65 o
   1   6  25      321.89      262.10     41.53 o
   2   6  25        0.54      -16.34     41.42 o
 -11   7  25        1.45       -4.62     83.12 o
 -10   7  25       11.34       52.24     58.27 o
  -9   7  25        0.00       37.79     47.06 o
  -8   7  25        2.21        1.46     40.39 o
  -7   7  25        0.78       49.63     46.21 o
  -6   7  25       18.25       41.51     57.60 o
  -5   7  25        3.19        8.83     58.50 o
  -4   7  25        0.23       15.27     57.95 o
  -3   7  25       61.30       36.32     57.96 o
  -2   7  25       17.85      -12.47     57.72 o
  -1   7  25      226.77      230.34     58.93 o
 -18   0  26        3.21      -44.74     61.50 o
 -17   0  26        4.84      -22.55     57.78 o
 -16   0  26       27.09       20.06     58.05 o
 -15   0  26       31.65        2.70     57.27 o
 -14   0  26        5.06       29.03     54.60 o
 -13   0  26       30.59      -12.95     53.55 o
 -12   0  26       17.73       27.69     51.72 o
 -11   0  26        0.99       18.54     51.20 o
 -10   0  26       84.70       83.27     53.15 o
  -9   0  26        1.83      -20.58     55.65 o
  -8   0  26      851.44      770.80     56.96 o
  -7   0  26        2.79        7.27     50.58 o
  -6   0  26       96.65      106.99     51.59 o
  -5   0  26      677.80      640.70     83.35 o
  -4   0  26        0.05       47.83     51.09 o
  -3   0  26        6.40        8.46     43.05 o
  -2   0  26       68.05       83.81     40.19 o
  -1   0  26       13.14       40.90     52.24 o
   0   0  26        0.23      -12.11     45.24 o
   1   0  26        0.16       -2.49     53.12 o
   2   0  26        4.35       19.18     54.28 o
   3   0  26       66.20       68.42     55.82 o
   4   0  26      200.17      157.13     48.23 o
   5   0  26       44.92       61.05     45.22 o
   6   0  26      853.72      765.00     64.30 o
 -18   1  26       37.89       14.46     49.67 o
 -17   1  26        4.98       -4.80     42.22 o
 -16   1  26       16.82       18.45     33.11 o
 -15   1  26       38.24       54.76     39.72 o
 -14   1  26       62.14       71.88     36.17 o
 -13   1  26        0.00       20.51     38.41 o
 -12   1  26        2.51        9.64     32.23 o
 -11   1  26       13.04       27.72     34.47 o
 -10   1  26       61.26       64.37     39.55 o
  -9   1  26       32.83       49.53     40.08 o
  -8   1  26       10.02       33.16     44.16 o
  -7   1  26        8.61       -5.66     32.62 o
  -6   1  26       14.88      -15.43     40.00 o
  -5   1  26      710.55      676.79     48.38 o
  -4   1  26       38.00       67.55     36.98 o
  -3   1  26       15.50       44.65     36.72 o
  -2   1  26       14.92       27.21     33.27 o
  -1   1  26       12.46       18.61     36.04 o
   0   1  26        4.26       18.63     30.00 o
   1   1  26        3.71       28.03     37.62 o
   2   1  26        3.56       26.08     38.28 o
   3   1  26        0.81       33.27     31.59 o
   4   1  26      118.63      112.51     39.31 o
   5   1  26      735.43      683.13     43.67 o
   6   1  26      117.98       92.13     35.02 o
 -17   2  26        0.12       20.58     39.20 o
 -16   2  26        3.92       11.99     41.41 o
 -15   2  26       76.59       96.97     37.90 o
 -14   2  26       85.04       75.37     41.20 o
 -13   2  26       15.60       55.86     35.62 o
 -12   2  26        2.52       47.36     41.09 o
 -11   2  26       68.73       89.70     38.22 o
 -10   2  26       20.69       10.52     34.22 o
  -9   2  26        0.42        4.58     39.51 o
  -8   2  26        1.80       15.06     39.09 o
  -7   2  26       14.72       17.54     39.44 o
  -6   2  26       23.54       27.27     33.97 o
  -5   2  26        0.00       -3.23     31.00 o
  -4   2  26       16.43       14.92     35.79 o
  -3   2  26       38.92       53.81     34.05 o
  -2   2  26        8.03       16.53     34.29 o
  -1   2  26        0.26       24.80     37.80 o
   0   2  26        2.84      -23.41     37.14 o
   1   2  26       12.18       20.44     33.76 o
   2   2  26        0.01       33.92     34.98 o
   3   2  26       13.58       22.80     34.14 o
   4   2  26       48.39       66.80     40.61 o
   5   2  26        7.28       35.03     41.22 o
   6   2  26       23.27       20.54     34.49 o
 -17   3  26        6.88       41.39     65.08 o
 -16   3  26       53.30       33.71     39.39 o
 -15   3  26       80.90       93.33     44.88 o
 -14   3  26        7.71       17.15     44.69 o
 -13   3  26       24.58       55.05     37.68 o
 -12   3  26       65.22       87.69     41.00 o
 -11   3  26        4.17       21.15     48.29 o
 -10   3  26       14.29       29.88     42.45 o
  -9   3  26        4.59       62.69     49.91 o
  -8   3  26        1.94      -24.66     41.50 o
  -7   3  26       23.86       39.61     39.00 o
  -6   3  26       11.33       -5.28     44.68 o
  -5   3  26       36.60       73.20     41.67 o
  -4   3  26        9.53       19.00     48.17 o
  -3   3  26       18.76       36.74     35.92 o
  -2   3  26       27.07       34.23     33.49 o
  -1   3  26      113.20       94.92     39.40 o
   0   3  26      124.62      132.02     41.60 o
   1   3  26       13.30       33.96     34.55 o
   2   3  26       26.41       39.08     35.59 o
   3   3  26        0.43       30.85     39.36 o
   4   3  26        0.05        5.96     41.27 o
   5   3  26        0.58       19.68     41.14 o
 -16   4  26        6.82       20.53     49.29 o
 -15   4  26        0.05       59.72     41.94 o
 -14   4  26       31.85       55.07     56.75 o
 -13   4  26        4.63      -35.23     57.12 o
 -12   4  26       20.68       -2.42     60.26 o
 -11   4  26       15.52       24.32     44.62 o
 -10   4  26       28.65        7.35     42.98 o
  -9   4  26        6.73       48.77     42.69 o
  -8   4  26       17.42       39.47     35.07 o
  -7   4  26      127.51       90.10     41.43 o
  -6   4  26       78.93       47.21     35.09 o
  -5   4  26       11.60        6.46     50.77 o
  -4   4  26        7.67       61.84     50.11 o
  -3   4  26        0.70       18.69     44.63 o
  -2   4  26        2.33        3.92     33.09 o
  -1   4  26        1.63       44.31     41.92 o
   0   4  26        0.20       14.57     35.56 o
   1   4  26        0.38       32.61     38.97 o
   2   4  26        4.09       33.10     41.88 o
   3   4  26        6.09       33.91     40.12 o
   4   4  26        0.82       12.85     36.53 o
 -14   5  26        0.00       -9.00     47.56 o
 -13   5  26        0.70       36.63     56.12 o
 -12   5  26        3.70       55.68     43.57 o
 -11   5  26       11.24       22.66     45.27 o
 -10   5  26        2.76       49.81     54.81 o
  -9   5  26       20.77       51.66     44.67 o
  -8   5  26        4.66      -20.02     43.90 o
  -7   5  26       11.74       38.02     42.63 o
  -6   5  26       82.03       44.62     43.46 o
  -5   5  26       13.24       14.64     66.73 o
  -4   5  26        5.92       25.16     36.83 o
  -3   5  26        0.22        2.77     52.64 o
  -2   5  26        3.78       41.37     45.00 o
  -1   5  26        3.98       20.53     34.74 o
   0   5  26        7.63       12.65     37.94 o
   1   5  26        0.21        8.82     42.41 o
   2   5  26        2.09       19.37     46.09 o
   3   5  26        1.46        4.56     44.66 o
 -12   6  26        0.43      -22.75     68.11 o
 -11   6  26        7.70        9.70     39.84 o
 -10   6  26        0.00       40.41     54.20 o
  -9   6  26        0.33       64.77     55.82 o
  -8   6  26        0.02       37.36     40.10 o
  -7   6  26        8.59       15.50     45.62 o
  -6   6  26        0.89      -37.27     39.83 o
  -5   6  26        1.94       45.40     44.81 o
  -4   6  26       34.77       21.11     45.15 o
  -3   6  26       10.37       10.53     44.59 o
  -2   6  26       58.63       49.87     57.26 o
  -1   6  26      278.94      241.32     65.11 o
   0   6  26       13.25       43.06     41.38 o
   1   6  26       60.44        5.48     41.93 o
  -9   7  26        9.75       23.09     56.34 o
  -8   7  26        7.04       45.28     58.10 o
  -7   7  26        0.04       -2.88     58.28 o
  -6   7  26        2.25       -1.98     58.65 o
  -5   7  26        4.62       76.76     55.26 o
  -4   7  26        7.09       58.66     56.32 o
  -3   7  26        0.11       20.83     52.87 o
 -17   1  27        4.76      -22.37     39.25 o
 -16   1  27       66.65       70.82     36.75 o
 -15   1  27       42.47       11.09     39.88 o
 -14   1  27        0.06        6.30     34.52 o
 -13   1  27       27.05       41.33     37.39 o
 -12   1  27        1.66       13.08     40.16 o
 -11   1  27        9.26       31.82     39.87 o
 -10   1  27        3.33        0.50     38.27 o
  -9   1  27       27.17       26.00     38.06 o
  -8   1  27        0.26       28.73     39.52 o
  -7   1  27        8.75       20.62     37.61 o
  -6   1  27       58.10       81.91     45.74 o
  -5   1  27      142.65      110.84     35.47 o
  -4   1  27        0.12        5.94     37.13 o
  -3   1  27        5.12        7.43     33.02 o
  -2   1  27        0.06        1.03     32.61 o
  -1   1  27        0.15       -9.23     37.21 o
   0   1  27        5.12        8.54     38.70 o
   1   1  27        6.48       12.48     34.94 o
   2   1  27       35.13       55.51     35.25 o
   3   1  27        9.29        5.65     36.84 o
   4   1  27        3.23       35.92     40.20 o
   5   1  27      125.12       79.81     42.62 o
 -17   2  27        8.82       17.47     43.08 o
 -16   2  27        6.14       29.66     44.50 o
 -15   2  27      161.29      102.91     41.05 o
 -14   2  27       57.06       52.74     36.81 o
 -13   2  27        0.48       23.07     34.77 o
 -12   2  27       73.85       63.36     36.33 o
 -11   2  27        1.66       58.79     41.45 o
 -10   2  27       12.71       11.18     37.66 o
  -9   2  27        2.42       10.45     35.30 o
  -8   2  27        3.11       35.98     34.79 o
  -7   2  27        4.61       16.72     33.61 o
  -6   2  27        3.61       22.10     38.39 o
  -5   2  27        0.11       46.78     50.71 o
  -4   2  27        0.63        8.70     29.97 o
  -3   2  27       73.76       90.14     41.58 o
  -2   2  27      122.37      116.35     33.99 o
  -1   2  27       50.34       84.62     38.32 o
   0   2  27       10.83       26.77     34.32 o
   1   2  27        5.12        3.88     31.76 o
   2   2  27       61.99       52.81     39.28 o
   3   2  27       23.36       66.35     32.68 o
   4   2  27       32.00       37.26     40.59 o
   5   2  27       41.71       18.88     37.49 o
 -16   3  27        0.00        9.70     39.36 o
 -15   3  27       37.45       35.64     48.42 o
 -14   3  27       96.89       91.75     40.31 o
 -13   3  27       95.05       52.07     41.32 o
 -12   3  27        0.45        7.70     40.76 o
 -11   3  27       33.38       28.25     44.13 o
 -10   3  27        9.33        2.68     43.90 o
  -9   3  27        6.22       83.72     51.25 o
  -8   3  27       15.56      -24.62     52.49 o
  -7   3  27       24.95       21.65     34.52 o
  -6   3  27        6.83       27.62     42.82 o
  -5   3  27        1.81        3.46     43.00 o
  -4   3  27       30.02       67.21     51.26 o
  -3   3  27       66.51       96.63     36.73 o
  -2   3  27       11.82       14.70     41.98 o
  -1   3  27        7.87       21.71     40.88 o
   0   3  27        7.14       -1.97     36.58 o
   1   3  27       29.89       52.48     39.42 o
   2   3  27        0.97       22.84     36.27 o
   3   3  27        4.21        9.29     41.05 o
   4   3  27        0.38       19.99     41.92 o
 -15   4  27       13.90       55.90     57.24 o
 -14   4  27        0.11       52.99     48.79 o
 -13   4  27        7.17       10.31     44.75 o
 -12   4  27       57.56       22.08     55.48 o
 -11   4  27        0.63       40.26     53.12 o
 -10   4  27       14.11        9.12     51.91 o
  -9   4  27       92.60       18.99     44.68 o
  -8   4  27      101.15      110.93     42.78 o
  -7   4  27        0.06       42.59     43.61 o
  -6   4  27       17.19        7.76     41.50 o
  -5   4  27        0.69       30.77     51.42 o
  -4   4  27       22.26       11.05     38.20 o
  -3   4  27        0.48       24.54     45.02 o
  -2   4  27        7.27       35.13     45.29 o
  -1   4  27        6.74       -2.98     37.46 o
   0   4  27        2.67       10.17     41.64 o
   1   4  27        2.71       14.90     35.94 o
   2   4  27        0.42       22.69     42.84 o
   3   4  27        5.32       21.88     37.84 o
 -13   5  27        7.54       10.56     42.71 o
 -12   5  27        0.00       50.22     55.51 o
 -11   5  27        0.21       31.81     39.35 o
 -10   5  27       28.91       50.87     63.73 o
  -9   5  27        0.04       67.15     55.31 o
  -8   5  27        0.00        2.80     37.96 o
  -7   5  27        0.17       34.29     44.41 o
  -6   5  27        1.01       35.73     44.48 o
  -5   5  27        0.49       22.05     54.24 o
  -4   5  27       33.51       85.09     55.83 o
  -3   5  27       10.14      -17.55     74.81 o
  -2   5  27        0.23       57.03     45.34 o
  -1   5  27        1.70       14.63     44.74 o
   0   5  27        1.77       -6.62     44.82 o
   1   5  27        1.96       -2.46     43.06 o
 -11   6  27        1.17       37.78     48.60 o
 -10   6  27       10.82       12.60     57.92 o
  -9   6  27        1.07       48.87     40.16 o
  -8   6  27        0.42       -7.45     44.59 o
  -7   6  27        0.07       24.94     50.56 o
  -6   6  27        6.35       70.01     47.10 o
  -5   6  27        9.37       -5.46     38.85 o
  -4   6  27       43.98       38.85     40.28 o
  -3   6  27       12.63       21.24     59.11 o
  -2   6  27        0.00        8.56     47.74 o
  -1   6  27      122.94      136.87     50.11 o
 -16   0  28        1.30       47.71     60.88 o
 -15   0  28       27.57      -14.83     58.79 o
 -14   0  28       29.89       33.64     55.98 o
 -13   0  28       16.02       45.44     55.73 o
 -12   0  28       34.83       68.99     56.59 o
 -11   0  28      363.91      316.91     56.86 o
 -10   0  28      124.12      136.03     55.29 o
  -9   0  28        4.94        0.69     50.88 o
  -8   0  28       73.35       61.58     55.17 o
  -7   0  28        4.88       23.27     50.43 o
  -6   0  28       10.29       13.18     53.85 o
  -5   0  28      265.13      204.41     49.64 o
  -4   0  28       41.99       73.45     52.40 o
  -3   0  28        0.83       -0.05     44.30 o
  -2   0  28        5.24        6.81     54.50 o
  -1   0  28        2.29       45.09     53.98 o
   0   0  28        0.01       40.78     53.98 o
   1   0  28       18.31       16.78     54.36 o
   2   0  28        0.14       55.06     56.39 o
   3   0  28       25.26       23.74     57.51 o
   4   0  28        8.46       15.01     58.45 o
 -16   1  28        1.54       23.56     36.53 o
 -15   1  28        0.24       11.14     42.63 o
 -14   1  28       27.97       36.37     41.73 o
 -13   1  28       64.74       49.74     39.93 o
 -12   1  28        0.09       22.29     38.70 o
 -11   1  28        0.24       41.73     42.53 o
 -10   1  28      105.70       65.31     40.72 o
  -9   1  28       42.05       22.82     43.60 o
  -8   1  28        3.86       29.07     36.71 o
  -7   1  28        0.04       11.12     35.34 o
  -6   1  28       31.05       31.16     42.73 o
  -5   1  28        2.62        3.65     38.65 o
  -4   1  28       18.99       47.50     40.25 o
  -3   1  28        0.61       -0.85     34.07 o
  -2   1  28        1.28       29.32     38.62 o
  -1   1  28        0.31        9.35     38.28 o
   0   1  28       28.00       32.40     39.31 o
   1   1  28        9.87       57.20     38.19 o
   2   1  28       17.73       27.22     36.14 o
   3   1  28       12.28       30.40     40.86 o
   4   1  28       52.30       40.96     42.29 o
 -16   2  28        7.01       18.37     41.82 o
 -15   2  28       39.33       22.44     43.87 o
 -14   2  28       55.41       96.48     42.65 o
 -13   2  28       13.62       39.90     44.26 o
 -12   2  28        8.72       23.18     41.16 o
 -11   2  28       13.66       33.54     47.20 o
 -10   2  28        0.04      -14.11     41.93 o
  -9   2  28       12.80       21.48     42.04 o
  -8   2  28        0.02       10.04     36.25 o
  -7   2  28        1.76       27.51     39.60 o
  -6   2  28       26.08        5.91     35.55 o
  -5   2  28        7.55       -6.60     35.43 o
  -4   2  28      104.35       71.60     42.22 o
  -3   2  28        4.64      -20.66     40.44 o
  -2   2  28       17.43       42.87     40.45 o
  -1   2  28       32.03       29.57     39.05 o
   0   2  28        3.25       21.09     31.56 o
   1   2  28        3.05       37.40     38.78 o
   2   2  28       37.24       50.23     37.20 o
   3   2  28       21.90       29.49     33.44 o
   4   2  28        0.38       38.79     89.59 o
 -15   3  28        7.86       42.98     48.77 o
 -14   3  28        8.05       37.64     46.83 o
 -13   3  28        4.64       32.79     48.82 o
 -12   3  28       33.50       53.72     42.17 o
 -11   3  28        7.88        4.39     54.53 o
 -10   3  28        8.00       91.54     52.46 o
  -9   3  28        2.57        6.13     42.34 o
  -8   3  28        0.02        0.49     43.03 o
  -7   3  28        0.18       25.49     35.62 o
  -6   3  28       21.70       16.32     39.20 o
  -5   3  28        4.45       29.28     44.46 o
  -4   3  28        7.95       20.55     42.04 o
  -3   3  28      111.97       67.36     43.23 o
  -2   3  28       50.29       64.20     43.20 o
  -1   3  28        0.13       22.61     34.99 o
   0   3  28       50.15       52.64     38.76 o
   1   3  28       10.90       43.38     43.17 o
   2   3  28        0.28       22.04     33.61 o
   3   3  28        1.12       12.29     38.26 o
 -14   4  28        0.05       47.10     59.40 o
 -13   4  28        4.13      -36.03     56.27 o
 -12   4  28        1.99       38.89     39.69 o
 -11   4  28       14.37      -38.59     43.48 o
 -10   4  28       13.11       17.42     43.53 o
  -9   4  28       43.34       70.76     45.49 o
  -8   4  28        4.73       23.36     51.41 o
  -7   4  28       21.56       30.44     56.34 o
  -6   4  28       54.62       55.65     41.84 o
  -5   4  28        1.47       22.63     55.51 o
  -4   4  28       11.17      -59.57     80.35 o
  -3   4  28       28.39       -0.10     37.35 o
  -2   4  28        1.92       17.58     39.94 o
  -1   4  28       17.34       33.52     36.55 o
   0   4  28        0.08       30.94     39.00 o
   1   4  28       15.37       13.53     39.15 o
   2   4  28        0.35       21.61     42.51 o
 -12   5  28       38.32        8.04     48.48 o
 -11   5  28        8.14       46.02     46.90 o
 -10   5  28        0.31       27.58     72.73 o
  -9   5  28      124.11      122.68     53.98 o
  -8   5  28      232.38      161.90     47.18 o
  -7   5  28       72.18      116.31     44.16 o
  -6   5  28        1.67       51.61     37.63 o
  -5   5  28        1.80       41.83     43.14 o
  -4   5  28        0.52       47.10     81.73 o
  -3   5  28       30.42       78.89     57.66 o
  -2   5  28        4.93       23.46     56.97 o
  -1   5  28        0.66       -3.95     41.37 o
   0   5  28        0.04       -1.55     47.65 o
  -9   6  28       18.58       22.65     42.44 o
  -8   6  28        3.06       69.48     58.59 o
  -7   6  28       17.63       42.81     59.10 o
  -6   6  28        5.30       29.33     58.77 o
  -5   6  28        3.96       26.44     56.77 o
  -4   6  28        1.90       61.53     56.60 o
 -15   1  29        0.77      -16.89     37.69 o
 -14   1  29       19.90       32.24     40.64 o
 -13   1  29        7.13       33.43     37.50 o
 -12   1  29        2.13        7.99     41.84 o
 -11   1  29       62.78       71.60     39.56 o
 -10   1  29       53.91       78.51     45.44 o
  -9   1  29        0.89       37.59     40.77 o
  -8   1  29      140.98      128.00     41.30 o
  -7   1  29      190.60      127.91     48.65 o
  -6   1  29        4.47       10.05     34.85 o
  -5   1  29       20.58       40.55     38.90 o
  -4   1  29       11.58       36.10     38.99 o
  -3   1  29       59.88       68.36     41.40 o
  -2   1  29       32.33       21.27     39.50 o
  -1   1  29       47.84       80.63     39.38 o
   0   1  29      102.67       91.01     36.84 o
   1   1  29       14.79       35.71     36.39 o
   2   1  29        3.02       -4.75     36.27 o
   3   1  29        6.28       38.90     37.87 o
 -15   2  29        0.53       -0.53     40.03 o
 -14   2  29       10.55       27.61     43.14 o
 -13   2  29        3.26       25.77     39.82 o
 -12   2  29        2.65       10.88     44.28 o
 -11   2  29       15.94       19.85     37.51 o
 -10   2  29        0.36       31.06     37.40 o
  -9   2  29        2.42       -1.29     41.83 o
  -8   2  29        3.50        4.74     33.41 o
  -7   2  29       15.62        2.21     42.58 o
  -6   2  29        5.13       40.66     50.60 o
  -5   2  29        0.07       10.48     31.49 o
  -4   2  29       60.26       84.25     35.98 o
  -3   2  29        0.60        9.69     37.26 o
  -2   2  29      237.66      205.10     41.30 o
  -1   2  29      133.03      154.26     36.77 o
   0   2  29        1.28       20.96     36.32 o
   1   2  29       49.74       32.72     40.88 o
   2   2  29        3.19        6.28     40.93 o
 -14   3  29        0.45       71.15     47.06 o
 -13   3  29        2.18      -10.47     56.46 o
 -12   3  29       28.77       90.77     54.83 o
 -11   3  29        4.70       27.71     55.84 o
 -10   3  29       11.51       11.23     42.35 o
  -9   3  29        3.10       31.50     54.62 o
  -8   3  29        0.45        8.26     45.00 o
  -7   3  29        3.66       22.37     42.08 o
  -6   3  29        3.30       17.44     38.87 o
  -5   3  29        0.80       37.93     53.18 o
  -4   3  29        5.65       26.59     43.05 o
  -3   3  29       65.19       50.30     33.19 o
  -2   3  29       51.34       50.70     45.00 o
  -1   3  29        0.19       13.93     40.23 o
   0   3  29       15.04       17.77     35.17 o
   1   3  29        1.34       41.51     39.39 o
 -13   4  29        4.92       51.77     58.25 o
 -12   4  29       17.25       53.54     57.42 o
 -11   4  29        0.47       18.74     45.64 o
 -10   4  29        0.00       15.47     55.81 o
  -9   4  29        1.16       50.94     69.04 o
  -8   4  29       11.95      -25.40     54.20 o
  -7   4  29        8.26       15.42     45.64 o
  -6   4  29        0.34       20.16     43.72 o
  -5   4  29       18.47      -24.94     55.41 o
  -4   4  29        8.90       78.73     56.16 o
  -3   4  29        3.26        5.76     49.95 o
  -2   4  29        9.07        5.85     42.24 o
  -1   4  29        3.04       19.40     39.05 o
   0   4  29        0.77       37.52     36.16 o
 -10   5  29        0.91       -0.59     40.47 o
  -9   5  29       10.99       59.45     63.96 o
  -8   5  29       17.03       17.64     47.37 o
  -7   5  29        0.30       -0.41     57.30 o
  -6   5  29        0.25       24.98     46.47 o
  -5   5  29        4.53       50.10     38.51 o
  -4   5  29        8.00      -10.16     56.80 o
  -3   5  29        0.19        1.42     40.81 o
  -2   5  29        0.02       17.95     47.71 o
 -15   0  30        0.78       35.10     60.08 o
 -14   0  30        0.28       11.35     63.09 o
 -13   0  30        8.98       -7.67     59.11 o
 -12   0  30       53.28       57.27     57.88 o
 -11   0  30      214.02      201.14     62.29 o
 -10   0  30      281.62      191.48     58.77 o
  -9   0  30       28.50       48.49     82.66 o
  -8   0  30      128.33       93.96     62.24 o
  -7   0  30      130.26      120.44     57.95 o
  -6   0  30       13.27        0.80     56.32 o
  -5   0  30       35.69       21.24     56.16 o
  -4   0  30        0.04       37.17     56.71 o
  -3   0  30        0.26       42.12     55.61 o
  -2   0  30        1.91       22.25     56.75 o
  -1   0  30       12.18       53.80     47.56 o
   0   0  30        9.80       42.44     46.90 o
   1   0  30        6.61       25.56     60.28 o
 -14   1  30        1.86       42.47     45.93 o
 -13   1  30       36.33       14.16     41.91 o
 -12   1  30       76.41       72.62     41.53 o
 -11   1  30       27.95       45.04     37.63 o
 -10   1  30       28.26       20.10     41.38 o
  -9   1  30       44.98       36.22     42.77 o
  -8   1  30       69.21       56.91     36.91 o
  -7   1  30       23.24       22.00     41.42 o
  -6   1  30        2.97       15.09     39.40 o
  -5   1  30       50.24       40.38     38.71 o
  -4   1  30       20.86       49.88     36.45 o
  -3   1  30       24.49       53.16     40.04 o
  -2   1  30       50.28       69.56     37.91 o
  -1   1  30        3.90       34.22     40.80 o
   0   1  30       30.85       37.33     41.18 o
   1   1  30        0.62       23.86     37.85 o
 -14   2  30        9.15        6.90     47.21 o
 -13   2  30        3.84       -5.54     40.57 o
 -12   2  30        0.68       40.44     45.13 o
 -11   2  30        0.53       29.07     44.46 o
 -10   2  30        4.74       12.89     38.01 o
  -9   2  30        0.89       -5.15     43.79 o
  -8   2  30        2.09        4.65     43.47 o
  -7   2  30        4.99       42.97     38.35 o
  -6   2  30       47.93       66.40     44.18 o
  -5   2  30       14.75        1.50     37.60 o
  -4   2  30       31.06       48.40     40.90 o
  -3   2  30       40.89       51.09     39.98 o
  -2   2  30      160.13      147.63     43.62 o
  -1   2  30      185.08      107.97     37.53 o
   0   2  30       60.79       25.82     39.74 o
   1   2  30        0.08       59.34     37.38 o
[truncated: 4,611 more chars]
